# Supplementary material for: Comparison of popular enrichment methods for untargeted in vitro metabolomics
Source: Metabolomics. 2025 Jul 27;21(4):103. doi: 10.1007/s11306-025-02309-0 (PMC12301278; doi:10.1007/s11306-025-02309-0)
Supplement: Supplementary file 2 — (ZIP 72 KB) [file 11306_2025_2309_MOESM2_ESM.zip]

Archive with 3 entries (3 files):
- msea_coverage.csv
- mummichog_coverage.csv
- ora_coverage.csv
