# Supplementary material for: Comparison of popular enrichment methods for untargeted in vitro metabolomics
Source: Metabolomics. 2025 Jul 27;21(4):103. doi: 10.1007/s11306-025-02309-0 (PMC12301278; doi:10.1007/s11306-025-02309-0)
Supplement: Supplementary file 2 — (ZIP 72 KB) [file 11306_2025_2309_MOESM2_ESM.zip › msea_coverage.csv]

cpds	metabolite	pathways
C00003	NAD	Nicotinate and nicotinamide metabolism
C00005	NADPH	Glutathione metabolism
C00008	ADP	Purine metabolism
C00015	Uridine 5'-diphosphate	Pyrimidine metabolism
C00016	FAD	Riboflavin metabolism
C00019	S-Adenosylmethionine	Cysteine and methionine metabolism; Arginine and proline metabolism
C00020	Adenosine monophosphate	Purine metabolism
C00029	Uridine diphosphate glucose	Pentose and glucuronate interconversions; Galactose metabolism; Ascorbate and aldarate metabolism; Starch and sucrose metabolism; Amino sugar and nucleotide sugar metabolism
C00043	Uridine diphosphate-N-acetylglucosamine	NA
C00051	Glutathione	Glutathione metabolism
C00052	Uridine diphosphategalactose	Galactose metabolism; Amino sugar and nucleotide sugar metabolism
C00055	Cytidine monophosphate	Pyrimidine metabolism
C00061	Flavin mononucleotide	Riboflavin metabolism
C00062	L-Arginine	Arginine biosynthesis; Arginine and proline metabolism
C00078	L-Tryptophan	Tryptophan metabolism
C00082	L-Tyrosine	Ubiquinone and other terpenoid-quinone biosynthesis; Tyrosine metabolism; Phenylalanine metabolism; Phenylalanine, tyrosine and tryptophan biosynthesis
C00093	Glycerol 3-phosphate	Glycerolipid metabolism; Glycerophospholipid metabolism
C00103	Glucose 1-phosphate	NA
C00105	Uridine 5'-monophosphate	Pyrimidine metabolism
C00120	Biotin	Biotin metabolism
C00127	Oxidized glutathione	Glutathione metabolism
C00144	Guanosine monophosphate	Purine metabolism
C00147	Adenine	Purine metabolism
C00157	Phosphatidylcholine	Glycerophospholipid metabolism; Arachidonic acid metabolism; Linoleic acid metabolism; alpha-Linolenic acid metabolism
C00167	Uridine diphosphate glucuronic acid	Pentose and glucuronate interconversions; Ascorbate and aldarate metabolism; Amino sugar and nucleotide sugar metabolism
C00170	5'-Methylthioadenosine	Cysteine and methionine metabolism
C00199	D-Ribulose 5-phosphate	Pentose phosphate pathway; Pentose and glucuronate interconversions
C00242	Guanine	Purine metabolism
C00262	Hypoxanthine	Purine metabolism
C00284	Edetic Acid	NA
C00294	Inosine	Purine metabolism
C00299	Uridine	Pyrimidine metabolism
C00307	Citicoline	Glycerophospholipid metabolism
C00319	Sphingosine	Sphingolipid metabolism
C00325	GDP-L-fucose	Fructose and mannose metabolism; Amino sugar and nucleotide sugar metabolism
C00350	PE(14:0/20:1(11Z))	NA
C00360	Deoxyadenosine monophosphate	Purine metabolism
C00362	2'-Deoxyguanosine 5'-monophosphate	Purine metabolism
C00364	5-Thymidylic acid	Pyrimidine metabolism
C00378	Thiamine	Thiamine metabolism
C00380	Cytosine	NA
C00385	Xanthine	Purine metabolism
C00387	Guanosine	Purine metabolism
C00463	Indole	NA
C00487	L-Carnitine	Lysine degradation
C00491	L-Cystine	Cysteine and methionine metabolism
C00550	2beta-Hydroxytestosterone	NA
C00570	CDP-ethanolamine	Glycerophospholipid metabolism
C00588	Phosphorylcholine	Glycerophospholipid metabolism
C00612	N1-Acetylspermidine	NA
C00670	Glycerophosphocholine	Glycerophospholipid metabolism; Ether lipid metabolism
C00836	Sphinganine	Sphingolipid metabolism
C00864	Pantothenic acid	Pantothenate and CoA biosynthesis
C00946	Adenosine 2'-phosphate	NA
C01586	Hippuric acid	NA
C01657	N-Acetyl-L-tyrosine	NA
C02301	O-Acylcarnitine	NA
C02305	Phosphocreatine	Arginine and proline metabolism
C02494	1-Methyladenosine	NA
C02567	N1-Acetylspermine	NA
C02571	L-Acetylcarnitine	NA
C02862	Butyrylcarnitine	NA
C02990	Palmitoylcarnitine	Fatty acid degradation
C03017	Propionylcarnitine	NA
C03519	N-Acetyl-L-phenylalanine	NA
C03546	D-myo-Inositol 4-phosphate	Inositol phosphate metabolism
C03672	Hydroxyphenyllactic acid	NA
C03742	(S)-4-Hydroxymandelonitrile	NA
C03794	Adenylsuccinic acid	Purine metabolism; Alanine, aspartate and glutamate metabolism
C03889	NA	NA
C04100	NA	NA
C04230	CE(22:5(7Z,10Z,13Z,16Z,19Z))	NA
C05282	gamma-Glutamylglutamic acid	NA
C05382	D-Sedoheptulose 7-phosphate	NA
C05526	S-Glutathionyl-L-cysteine	NA
C05551	Penicillin G	NA
C05635	5-Hydroxyindoleacetic acid	Tryptophan metabolism
C06121	3-Ketosphingosine	NA
C06525	Gentianine	NA
C07005	Flunisolide	NA
C07471	Methacholine	NA
C07565	N-Acetylarylamine	NA
C08261	Azelaic acid	NA
C11339	Antimycin A	NA
C13916	Cer(d18:1/14:0)	NA
C14550	4-Nonylphenol	NA
C17925	Methylnoradrenaline	NA
C19434	NA	NA
C19463	1,5-Naphthalenediamine	NA
C19670	Oleamide	NA
C20387	Biotin sulfone	NA
C21484	LysoPE(18:0/0:0)	NA
C00158	Citric acid	Citrate cycle (TCA cycle); Alanine, aspartate and glutamate metabolism; Glyoxylate and dicarboxylate metabolism
C07968	Diethylcarbamazine	NA
C08277	Sebacic acid	NA
C14826	12,13-EpOME	Linoleic acid metabolism
C00468	Estrone	Steroid hormone biosynthesis
C05284	11b-Hydroxyandrost-4-ene-3,17-dione	Steroid hormone biosynthesis
C07074	Lovastatin	NA
C09633	1,4-Dimethyl-7-ethylazulene	NA
C10598	NA	NA
C14635	NA	NA
C01780	Aldosterone	Steroid hormone biosynthesis
C02985	Fucose 1-phosphate	Fructose and mannose metabolism; Amino sugar and nucleotide sugar metabolism
C14766	9-OxoODE	NA
C00365	dUMP	Pyrimidine metabolism
C16633	5-Fluorouridine	Drug metabolism - other enzymes
C00118	Glyceraldehyde 3-phosphate	Glycolysis / Gluconeogenesis; Pentose phosphate pathway; Fructose and mannose metabolism; Inositol phosphate metabolism
C00130	Inosinic acid	Purine metabolism
C00257	Gluconic acid	Pentose phosphate pathway
C14785	1,4-Dihydroxynaphthalene	NA
C01495	3-Hydroxyflavone	NA
C10438	Cinnamic acid	NA
C11430	9-Hydroxyphenanthrene	NA
C16207	Anthraquinone	NA
C22599	NA	NA
C03413	N1,N12-Diacetylspermine	NA
C05297	19-Oxoandrost-4-ene-3,17-dione	Steroid hormone biosynthesis
C21581	NA	NA
