# Supplementary material for: Comparison of popular enrichment methods for untargeted in vitro metabolomics
Source: Metabolomics. 2025 Jul 27;21(4):103. doi: 10.1007/s11306-025-02309-0 (PMC12301278; doi:10.1007/s11306-025-02309-0)
Supplement: Supplementary file 2 — (ZIP 72 KB) [file 11306_2025_2309_MOESM2_ESM.zip › mummichog_coverage.csv]

metabolite	pathways	Query.Mass	Matched.Compound	Matched.Form	Mass.Diff
CDP-choline	Glycerophospholipid metabolism	245.06109	C00307	M+2H[2+]	1.6353322999407e-4
CDP-choline	Glycerophospholipid metabolism	489.11439	C00307	M+H[1+]	1.8646677000333e-4
Folate	One carbon pool by folate; Folate biosynthesis	358.18503	C00504	M-HCOOK+H[1+]	6.4646677003565e-4
5-Methoxyindoleacetate	Tryptophan metabolism	264.03909	C05660	M+NaCl[1+]	6.8646677004835e-4
N-Acetylisoniazid	Drug metabolism - other enzymes	264.03909	C07585	M+HCOOK[1+]	0.00101353322997966
CDP-choline	Glycerophospholipid metabolism	489.11431	C00307	M+H[1+]	2.6646677002872e-4
L-Ornithine	Arginine biosynthesis; Arginine and proline metabolism; Glutathione metabolism	116.0706	C00077	M-NH3+H[1+]	7.64667699968413e-5
L-Proline	Arginine and proline metabolism	116.0706	C00148	M+H[1+]	2.35332300064783e-5
D-Proline	Arginine and proline metabolism; D-Amino acid metabolism	116.0706	C00763	M+H[1+]	2.35332300064783e-5
D-Ornithine	D-Amino acid metabolism	116.0706	C00515	M-NH3+H[1+]	7.64667699968413e-5
L-2-Aminoadipate	Lysine degradation	116.0706	C00956	M-HCOOH+H[1+]	7.64667699968413e-5
Dihydropteroate	Folate biosynthesis	297.10809	C00921	M-H2O+H[1+]	0.00128646677001143
5'-Phosphoribosyl-N-formylglycinamide	Purine metabolism	247.07117	C04376	M-HCOONa+H[1+]	2.0646677000968e-4
Deoxyadenosine	Purine metabolism	251.10257	C00559	M[1+]	7.6999999998861e-4
Nicotinamide D-ribonucleotide	Nicotinate and nicotinamide metabolism	251.10257	C00455	M-HCOOK+H[1+]	6.46677003146578e-6
NA	NA	265.08179	C11736	M+H2O+H[1+]	0.00128646677001143
NA	NA	265.08179	C12739	M+H2O+H[1+]	0.00128646677001143
NAD+	Nicotinate and nicotinamide metabolism	664.11572	C00003	M[1+]	0.00117999999997664
NADP+	Glutathione metabolism; Nicotinate and nicotinamide metabolism	661.12861	C00006	M-HCOOK+H[1+]	6.6646677009885e-4
Formylanthranilate	Tryptophan metabolism	149.02366	C05653	M-NH3+H[1+]	2.8353323000374e-4
3,4-Dihydroxymandelate	Tyrosine metabolism	149.02366	C05580	M-H4O2+H[1+]	3.8353322997863e-4
dZMP	Purine metabolism	319.08979	C22441	M-CO+H[1+]	0.00158646676999297
5-Guanidino-2-oxopentanoate	D-Amino acid metabolism	173.08077	C03771	M[1+]	7.6999999998861e-4
L-2-Aminoadipate	Lysine degradation	134.08118	C00956	M-CO+H[1+]	1.0353322997502e-4
L-Proline	Arginine and proline metabolism	134.08118	C00148	M+H2O+H[1+]	3.53322997170835e-6
D-Proline	Arginine and proline metabolism; D-Amino acid metabolism	134.08118	C00763	M+H2O+H[1+]	3.53322997170835e-6
D-Glucosamine	Amino sugar and nucleotide sugar metabolism	134.08118	C00329	M-HCOOH+H[1+]	9.64667700031896e-5
D-Glucosamine	Amino sugar and nucleotide sugar metabolism	238.04504	C00329	M+NaCl[1+]	2.3646676999078e-4
sn-Glycero-3-phosphoethanolamine	Glycerophospholipid metabolism; Ether lipid metabolism	238.04504	C01233	M+Na[1+]	1.3646677001588e-4
Porphobilinogen	Porphyrin metabolism	210.07602	C00931	M-NH3+H[1+]	1.5646677002223e-4
3-Carbamoyl-2-phenylpropionic acid	Drug metabolism - cytochrome P450	210.07602	C16591	M+H[1+]	5.64667700189148e-5
5-Hydroxyindoleacetate	Tryptophan metabolism	210.07602	C05635	M+H2O+H[1+]	5.64667700189148e-5
5-Phenyl-1,3-oxazinane-2,4-dione	Drug metabolism - cytochrome P450	210.07602	C16596	M+H2O+H[1+]	5.64667700189148e-5
UDP	Pyrimidine metabolism	405.0095	C00015	M+H[1+]	2.35332299780566e-5
NA	NA	265.08178	C11736	M+H2O+H[1+]	0.00129646677004303
NA	NA	265.08178	C12739	M+H2O+H[1+]	0.00129646677004303
sn-Glycero-3-phosphocholine	Glycerophospholipid metabolism; Ether lipid metabolism	258.11021	C00670	M[1+]	3.8999999998168e-4
Deoxyadenosine	Purine metabolism	251.10265	C00559	M[1+]	8.50000000014e-4
Nicotinamide D-ribonucleotide	Nicotinate and nicotinamide metabolism	251.10265	C00455	M-HCOOK+H[1+]	7.35332299939273e-5
N-Carbamoyl-L-aspartate	Pyrimidine metabolism; Alanine, aspartate and glutamate metabolism	199.03242	C00438	M+Na[1+]	1.5646676999381e-4
UDP	Pyrimidine metabolism	405.00955	C00015	M+H[1+]	7.35332299655056e-5
NA	NA	265.08176	C11736	M+H2O+H[1+]	0.00131646677004937
NA	NA	265.08176	C12739	M+H2O+H[1+]	0.00131646677004937
NA	NA	265.08201	C11736	M+H2O+H[1+]	0.00106646676999844
NA	NA	265.08201	C12739	M+H2O+H[1+]	0.00106646676999844
Trypanothione disulfide	Glutathione metabolism	704.28443	C03170	M-H2O+H[1+]	9.4646676996035e-4
L-Formylkynurenine	Tryptophan metabolism	237.08691	C02700	M+H[1+]	6.64667700220889e-5
Sepiapterin	Folate biosynthesis	237.08691	C00835	M[1+]	7.0999999999799e-4
6-Pyruvoyltetrahydropterin	Folate biosynthesis	237.08691	C03684	M[1+]	7.0999999999799e-4
2-Hydroxyfelbamate	Drug metabolism - cytochrome P450	237.08691	C16582	M-H2O+H[1+]	6.64667700220889e-5
p-Hydroxyfelbamate	Drug metabolism - cytochrome P450	237.08691	C16584	M-H2O+H[1+]	6.64667700220889e-5
Cholic acid	Primary bile acid biosynthesis	493.25418	C00695	M+HCOOK[1+]	0.001996466769981
Phosphocreatine	Arginine and proline metabolism	212.04299	C02305	M+H[1+]	8.64667700000155e-5
5-Guanidino-2-oxopentanoate	D-Amino acid metabolism	212.04299	C03771	M+K[1+]	2.1353322998152e-4
2-Hydroxyestrone	Steroid hormone biosynthesis	289.16207000000003	C05298	M(Cl37)+H[1+]	6.9353322999177e-4
16alpha-Hydroxyestrone	Steroid hormone biosynthesis	289.16207000000003	C05300	M(Cl37)+H[1+]	6.9353322999177e-4
Dihydropteroate	Folate biosynthesis	297.10795	C00921	M-H2O+H[1+]	0.00142646676999902
GDP-4-dehydro-6-deoxy-D-mannose	Fructose and mannose metabolism; Amino sugar and nucleotide sugar metabolism	520.08428	C01222	M-HCOONa+H[1+]	0.00219646676998764
Creatine	Glycine, serine and threonine metabolism; Arginine and proline metabolism	114.06623	C00300	M-H2O+H[1+]	5.35332300017899e-5
3alpha,7alpha,12alpha-Trihydroxy-5beta-cholestanoate	Primary bile acid biosynthesis	535.3008	C04722	M+HCOOK[1+]	0.00227646677001303
Estradiol-17beta	Steroid hormone biosynthesis	274.187	C00951	M(C13)+H[1+]	0.00127646676997983
(9Z)-Octadecenoic acid	Biosynthesis of unsaturated fatty acids	351.25046	C00712	M+HCOONa[1+]	1.1646677000953e-4
UMP	Pyrimidine metabolism	325.0434	C00105	M+H[1+]	2.2353322998469e-4
Orotidine 5'-phosphate	Pyrimidine metabolism	325.0434	C01103	M-CO2+H[1+]	2.2353323004153e-4
NA	NA	265.082	C11736	M+H2O+H[1+]	0.00107646677003004
NA	NA	265.082	C12739	M+H2O+H[1+]	0.00107646677003004
Lipoyl-AMP	Lipoic acid metabolism	538.09846	C16238	M(S34)+H[1+]	6.1646676999771e-4
Lipoyl-AMP	Lipoic acid metabolism	538.09846	C16238	M(Cl37)+H[1+]	0.00201646676998735
GDP-mannose	Fructose and mannose metabolism; N-Glycan biosynthesis; Amino sugar and nucleotide sugar metabolism	538.09846	C00096	M-HCOONa+H[1+]	0.00138353323006868
Choline	Glycine, serine and threonine metabolism; Glycerophospholipid metabolism; One carbon pool by folate	104.107	C00114	M[1+]	5.0000000000238e-4
L-Leucine	Valine, leucine and isoleucine degradation; Valine, leucine and isoleucine biosynthesis	104.107	C00123	M-CO+H[1+]	1.2353322999558e-4
L-Isoleucine	Valine, leucine and isoleucine degradation; Valine, leucine and isoleucine biosynthesis	104.107	C00407	M-CO+H[1+]	1.2353322999558e-4
N6-(1,2-Dicarboxyethyl)-AMP	Purine metabolism; Alanine, aspartate and glutamate metabolism	464.0821	C03794	M+H[1+]	8.2353323000461e-4
NA	NA	464.0821	C00401	M+HCOOK[1+]	0.00206301423003197
Lipoyl-AMP	Lipoic acid metabolism	464.0821	C16238	M-C3H4O2+H[1+]	7.64667699968413e-5
L-Palmitoylcarnitine	Fatty acid degradation	400.34217	C02990	M+H[1+]	6.46677000304408e-6
Thyroxine	Tyrosine metabolism	400.34217	C01829	M+H+Na[2+]	5.4353323002942e-4
D-Glucosamine	Amino sugar and nucleotide sugar metabolism	238.0445	C00329	M+NaCl[1+]	7.7646676999165e-4
sn-Glycero-3-phosphoethanolamine	Glycerophospholipid metabolism; Ether lipid metabolism	238.0445	C01233	M+Na[1+]	6.7646677001675e-4
5,6-Indolequinone-2-carboxylic acid	Tyrosine metabolism	164.03428	C17938	M-CO+H[1+]	1.0353323000345e-4
CDP-choline	Glycerophospholipid metabolism	511.09671	C00307	M+Na[1+]	1.3353322998455e-4
L-Formylkynurenine	Tryptophan metabolism	237.08687	C02700	M+H[1+]	1.0646677000636e-4
Sepiapterin	Folate biosynthesis	237.08687	C00835	M[1+]	6.7000000001371e-4
6-Pyruvoyltetrahydropterin	Folate biosynthesis	237.08687	C03684	M[1+]	6.7000000001371e-4
2-Hydroxyfelbamate	Drug metabolism - cytochrome P450	237.08687	C16582	M-H2O+H[1+]	1.0646677000636e-4
p-Hydroxyfelbamate	Drug metabolism - cytochrome P450	237.08687	C16584	M-H2O+H[1+]	1.0646677000636e-4
L-Formylkynurenine	Tryptophan metabolism	237.086913	C02700	M+H[1+]	6.34667700012415e-5
Sepiapterin	Folate biosynthesis	237.086913	C00835	M[1+]	7.1300000001883e-4
6-Pyruvoyltetrahydropterin	Folate biosynthesis	237.086913	C03684	M[1+]	7.1300000001883e-4
2-Hydroxyfelbamate	Drug metabolism - cytochrome P450	237.086913	C16582	M-H2O+H[1+]	6.34667700012415e-5
p-Hydroxyfelbamate	Drug metabolism - cytochrome P450	237.086913	C16584	M-H2O+H[1+]	6.34667700012415e-5
Guanosine	Purine metabolism	283.09151	C00387	M[1+]	1.8999999997504e-4
Dihydropteroate	Folate biosynthesis	297.10817	C00921	M-H2O+H[1+]	0.00120646677004288
3-Hydroxykynurenamine	Tryptophan metabolism	164.07051	C05636	M-NH3+H[1+]	1.6646676999698e-4
5-Hydroxykynurenamine	Tryptophan metabolism	164.07051	C05638	M-NH3+H[1+]	1.6646676999698e-4
L-Tyrosine	Ubiquinone and other terpenoid-quinone biosynthesis; Tyrosine metabolism; Phenylalanine metabolism; Phenylalanine, tyrosine and tryptophan biosynthesis	164.07051	C00082	M-H2O+H[1+]	6.64667699936672e-5
4-(2-Aminophenyl)-2,4-dioxobutanoate	Tryptophan metabolism	164.07051	C01252	M-CO2+H[1+]	1.6646676999698e-4
5-Hydroxyindoleacetate	Tryptophan metabolism	164.07051	C05635	M-CO+H[1+]	3.35332300096525e-5
Pyridoxal phosphate	Vitamin B6 metabolism	164.07051	C00018	M-HCOOK+H[1+]	6.64667699936672e-5
1-Nitro-5,6-dihydroxy-dihydronaphthalene	Metabolism of xenobiotics by cytochrome P450	164.07051	C14801	M-CO2+H[1+]	1.6646676999698e-4
3-Carbamoyl-2-phenylpropionic acid	Drug metabolism - cytochrome P450	164.07051	C16591	M-HCOOH+H[1+]	1.6646676999698e-4
5-Phenyl-1,3-oxazinane-2,4-dione	Drug metabolism - cytochrome P450	164.07051	C16596	M-CO+H[1+]	3.35332300096525e-5
all-trans-4-Hydroxyretinoic acid	Retinol metabolism	355.16618	C16677	M+K[1+]	3.9646677004157e-4
all-trans-18-Hydroxyretinoic acid	Retinol metabolism	355.16618	C16679	M+K[1+]	3.9646677004157e-4
all-trans-5,6-Epoxyretinoic acid	Retinol metabolism	355.16618	C16680	M+K[1+]	3.9646677004157e-4
NA	NA	265.08194	C11736	M+H2O+H[1+]	0.00113646677004908
NA	NA	265.08194	C12739	M+H2O+H[1+]	0.00113646677004908
2-Phenyl-1,3-propanediol monocarbamate	Drug metabolism - cytochrome P450	197.1008	C16586	M(C13)+H[1+]	6.2353322999797e-4
L-Arginine	Arginine biosynthesis; Arginine and proline metabolism	197.1008	C00062	M+Na[1+]	1.7646677002858e-4
D-Arginine	D-Amino acid metabolism	197.1008	C00792	M+Na[1+]	1.7646677002858e-4
UMP	Pyrimidine metabolism	347.02509	C00105	M+Na[1+]	8.64667700852806e-5
CDP-choline	Glycerophospholipid metabolism	511.09673	C00307	M+Na[1+]	1.5353322999089e-4
Thiamine	Thiamine metabolism	265.1117	C00378	M[1+]	6.0000000001991e-4
NA	NA	265.08187	C11736	M+H2O+H[1+]	0.00120646677004288
NA	NA	265.08187	C12739	M+H2O+H[1+]	0.00120646677004288
Prostaglandin H2	Arachidonic acid metabolism	437.19194	C00427	M+HCOOK[1+]	0.00163646677003726
Prostaglandin E2	Arachidonic acid metabolism	437.19194	C00584	M+HCOOK[1+]	0.00163646677003726
Prostaglandin D2	Arachidonic acid metabolism	437.19194	C00696	M+HCOOK[1+]	0.00163646677003726
Prostaglandin I2	Arachidonic acid metabolism	437.19194	C01312	M+HCOOK[1+]	0.00163646677003726
Thromboxane A2	Arachidonic acid metabolism	437.19194	C02198	M+HCOOK[1+]	0.00163646677003726
20-OH-Leukotriene B4	Arachidonic acid metabolism	437.19194	C04853	M+HCOOK[1+]	0.00163646677003726
15-Keto-prostaglandin F2alpha	Arachidonic acid metabolism	437.19194	C05960	M+HCOOK[1+]	0.00163646677003726
(5Z)-11alpha-Hydroxy-9,15-dioxoprostanoate	Arachidonic acid metabolism	437.19194	C04671	M+HCOOK[1+]	0.00163646677003726
Pantothenate	Pantothenate and CoA biosynthesis	258.0736	C00864	M+K[1+]	1.2353323000979e-4
N-Acetyl-D-glucosamine 6-phosphate	Amino sugar and nucleotide sugar metabolism	258.0736	C00357	M-CO2+H[1+]	1.7646677002858e-4
N-Acetyl-D-mannosamine 6-phosphate	Amino sugar and nucleotide sugar metabolism	258.0736	C04257	M-CO2+H[1+]	1.7646677002858e-4
N-Acetyl-alpha-D-glucosamine 1-phosphate	Amino sugar and nucleotide sugar metabolism	258.0736	C04501	M-CO2+H[1+]	1.7646677002858e-4
N-Acetyl-alpha-D-galactosamine 1-phosphate	Amino sugar and nucleotide sugar metabolism	258.0736	C18060	M-CO2+H[1+]	1.7646677002858e-4
Testosterone	Steroid hormone biosynthesis	156.10199	C00535	M+H+Na[2+]	7.364667700358e-4
5alpha-Androstane-3,17-dione	Steroid hormone biosynthesis	156.10199	C00674	M+H+Na[2+]	7.364667700358e-4
Dehydroepiandrosterone	Steroid hormone biosynthesis	156.10199	C01227	M+H+Na[2+]	7.364667700358e-4
5beta-Androstane-3,17-dione	Steroid hormone biosynthesis	156.10199	C03772	M+H+Na[2+]	7.364667700358e-4
Tyramine	Tyrosine metabolism	156.10199	C00483	M+H2O+H[1+]	1.35332299748825e-5
L-Adrenaline	Tyrosine metabolism	156.10199	C00788	M-CO+H[1+]	2.1353323000994e-4
L-Normetanephrine	Tyrosine metabolism	156.10199	C05589	M-CO+H[1+]	2.1353323000994e-4
Deoxyadenosine	Purine metabolism	251.10268	C00559	M[1+]	8.799999999951e-4
Nicotinamide D-ribonucleotide	Nicotinate and nicotinamide metabolism	251.10268	C00455	M-HCOOK+H[1+]	1.0353322997502e-4
L-Formylkynurenine	Tryptophan metabolism	237.087	C02700	M+H[1+]	2.35332299780566e-5
Sepiapterin	Folate biosynthesis	237.087	C00835	M[1+]	7.9999999999813e-4
6-Pyruvoyltetrahydropterin	Folate biosynthesis	237.087	C03684	M[1+]	7.9999999999813e-4
2-Hydroxyfelbamate	Drug metabolism - cytochrome P450	237.087	C16582	M-H2O+H[1+]	2.35332299780566e-5
p-Hydroxyfelbamate	Drug metabolism - cytochrome P450	237.087	C16584	M-H2O+H[1+]	2.35332299780566e-5
Dihydropteroate	Folate biosynthesis	297.10805	C00921	M-H2O+H[1+]	0.00132646677002413
NA	NA	265.08204	C11736	M+H2O+H[1+]	0.00103646677001734
NA	NA	265.08204	C12739	M+H2O+H[1+]	0.00103646677001734
NA	NA	265.08199	C11736	M+H2O+H[1+]	0.00108646677000479
NA	NA	265.08199	C12739	M+H2O+H[1+]	0.00108646677000479
12-Keto-leukotriene B4	Arachidonic acid metabolism	419.18106	C05949	M+HCOOK[1+]	0.00191646677001245
Dihydropteroate	Folate biosynthesis	297.10794	C00921	M-H2O+H[1+]	0.00143646677003062
L-Tyrosine	Ubiquinone and other terpenoid-quinone biosynthesis; Tyrosine metabolism; Phenylalanine metabolism; Phenylalanine, tyrosine and tryptophan biosynthesis	182.08117	C00082	M+H[1+]	6.46677003146578e-6
3-Carbamoyl-2-phenylpropionic acid	Drug metabolism - cytochrome P450	182.08117	C16591	M-CO+H[1+]	9.35332299718539e-5
Dihydropteroate	Folate biosynthesis	297.10806	C00921	M-H2O+H[1+]	0.00131646676999253
Biotinyl-5'-AMP	Biotin metabolism	538.12713	C05921	M-H4O2+H[1+]	3.5353322994069e-4
3alpha,7alpha,12alpha-Trihydroxy-5beta-cholestanoate	Primary bile acid biosynthesis	535.30092	C04722	M+HCOOK[1+]	0.00215646676997494
Porphobilinogen	Porphyrin metabolism	210.07598	C00931	M-NH3+H[1+]	1.9646677003493e-4
3-Carbamoyl-2-phenylpropionic acid	Drug metabolism - cytochrome P450	210.07598	C16591	M+H[1+]	9.64667700316113e-5
5-Hydroxyindoleacetate	Tryptophan metabolism	210.07598	C05635	M+H2O+H[1+]	9.64667700316113e-5
5-Phenyl-1,3-oxazinane-2,4-dione	Drug metabolism - cytochrome P450	210.07598	C16596	M+H2O+H[1+]	9.64667700316113e-5
L-Ornithine	Arginine biosynthesis; Arginine and proline metabolism; Glutathione metabolism	116.07079	C00077	M-NH3+H[1+]	1.1353323000662e-4
L-Proline	Arginine and proline metabolism	116.07079	C00148	M+H[1+]	2.1353323000994e-4
D-Proline	Arginine and proline metabolism; D-Amino acid metabolism	116.07079	C00763	M+H[1+]	2.1353323000994e-4
D-Ornithine	D-Amino acid metabolism	116.07079	C00515	M-NH3+H[1+]	1.1353323000662e-4
L-2-Aminoadipate	Lysine degradation	116.07079	C00956	M-HCOOH+H[1+]	1.1353323000662e-4
beta-Alanyl-L-lysine	beta-Alanine metabolism	218.14997	C05341	M+H[1+]	9.35332300002756e-5
NA	NA	265.08183	C11736	M+H2O+H[1+]	0.00124646676999873
NA	NA	265.08183	C12739	M+H2O+H[1+]	0.00124646676999873
NA	NA	265.08208	C11736	M+H2O+H[1+]	9.9646677000464e-4
NA	NA	265.08208	C12739	M+H2O+H[1+]	9.9646677000464e-4
Phosphoenolpyruvate	Glycolysis or Gluconeogenesis; Citrate cycle (TCA cycle); Pyruvate metabolism	124.99981	C00074	M-CO2+H[1+]	6.6466770007878e-5
Glycerone phosphate	Glycolysis or Gluconeogenesis; Fructose and mannose metabolism; Glycerolipid metabolism; Inositol phosphate metabolism; Glycerophospholipid metabolism	124.99981	C00111	M-HCOOH+H[1+]	6.64667699794563e-5
D-Glyceraldehyde 3-phosphate	Glycolysis or Gluconeogenesis; Pentose phosphate pathway; Fructose and mannose metabolism; Inositol phosphate metabolism	124.99981	C00118	M-HCOOH+H[1+]	6.64667699794563e-5
Ethanolamine phosphate	Glycosylphosphatidylinositol (GPI)-anchor biosynthesis; Glycerophospholipid metabolism; Sphingolipid metabolism	124.99981	C00346	M-NH3+H[1+]	6.6466770007878e-5
Deoxyadenosine	Purine metabolism	251.10271	C00559	M[1+]	9.1000000000462e-4
Nicotinamide D-ribonucleotide	Nicotinate and nicotinamide metabolism	251.10271	C00455	M-HCOOK+H[1+]	1.3353322998455e-4
NA	NA	265.081833	C11736	M+H2O+H[1+]	0.00124346677000631
NA	NA	265.081833	C12739	M+H2O+H[1+]	0.00124346677000631
5'-Phosphoribosylglycinamide	Purine metabolism	305.07462	C03838	M+H2O+H[1+]	1.435332299593e-4
L-Formylkynurenine	Tryptophan metabolism	305.07462	C02700	M+HCOONa[1+]	2.4353322999104e-4
Nicotinamide D-ribonucleotide	Nicotinate and nicotinamide metabolism	335.06387	C00455	M+H[1+]	6.46677000304408e-6
CDP-ethanolamine	Glycerophospholipid metabolism	447.0672	C00570	M+H[1+]	4.7646677001012e-4
NA	NA	265.08184	C11736	M+H2O+H[1+]	0.00123646677002398
NA	NA	265.08184	C12739	M+H2O+H[1+]	0.00123646677002398
sn-Glycerol 3-phosphate	Glycerolipid metabolism; Glycerophospholipid metabolism	173.02091	C00093	M+H[1+]	6.64667700220889e-5
D-Erythrose 4-phosphate	Pentose phosphate pathway	173.02091	C00279	M-CO+H[1+]	3.35332299812308e-5
Deoxyribose	Pentose phosphate pathway	173.02091	C01801	M+K[1+]	2.3353322998787e-4
L-Fucose 1-phosphate	Fructose and mannose metabolism; Amino sugar and nucleotide sugar metabolism	173.02091	C02985	M-C3H4O2+H[1+]	6.64667699936672e-5
Butanoic acid	Butanoate metabolism	173.02091	C00246	M+HCOOK[1+]	6.64667700220889e-5
Guanine	Purine metabolism	152.05678	C00242	M+H[1+]	1.0353323000345e-4
8-Hydroxyadenine	Purine metabolism	152.05678	C22499	M+H[1+]	1.0353323000345e-4
UDP	Pyrimidine metabolism	405.00944	C00015	M+H[1+]	3.64667700409882e-5
THF-L-glutamate	Folate biosynthesis	507.2336	C09332	M-HCOONa+H[1+]	1.2353322995295e-4
dZMP	Purine metabolism	319.09005	C22441	M-CO+H[1+]	0.00132646676996728
beta-Citryl-L-glutamate	Alanine, aspartate and glutamate metabolism	304.06508	C20775	M-H2O+H[1+]	0.00119646676995444
NA	NA	265.08189	C11736	M+H2O+H[1+]	0.00118646677003653
NA	NA	265.08189	C12739	M+H2O+H[1+]	0.00118646677003653
THF-L-glutamate	Folate biosynthesis	529.21532	C09332	M-HCOOH+H[1+]	1.5646677002223e-4
5,6-Indolequinone-2-carboxylic acid	Tyrosine metabolism	164.03416000000001	C17938	M-CO+H[1+]	1.64667699777965e-5
dZMP	Purine metabolism	319.09004	C22441	M-CO+H[1+]	0.00133646676999888
7-Hydroxymethyl-12-methylbenz[a]anthracene sulfate	Metabolism of xenobiotics by cytochrome P450	335.07379	C19562	M-H2O+H[1+]	2.135332299531e-4
4-Hydroxyphenylacetate	Tyrosine metabolism	191.01029	C00642	M+K[1+]	2.1353322998152e-4
3,4-Dihydroxyphenylacetaldehyde	Tyrosine metabolism	191.01029	C04043	M+K[1+]	2.1353322998152e-4
2-Hydroxyphenylacetate	Phenylalanine metabolism	191.01029	C05852	M+K[1+]	2.1353322998152e-4
L-Tyrosine	Ubiquinone and other terpenoid-quinone biosynthesis; Tyrosine metabolism; Phenylalanine metabolism; Phenylalanine, tyrosine and tryptophan biosynthesis	146.06019	C00082	M-H4O2+H[1+]	2.1353322998152e-4
5-Hydroxyindoleacetate	Tryptophan metabolism	146.06019	C05635	M-HCOOH+H[1+]	1.1353323000662e-4
1-Nitronaphthalene	Metabolism of xenobiotics by cytochrome P450	146.06019	C14040	M-CO+H[1+]	2.1353323000994e-4
1-Nitronaphthalene-5,6-oxide	Metabolism of xenobiotics by cytochrome P450	146.06019	C14800	M-CO2+H[1+]	1.1353323000662e-4
1-Nitronaphthalene-7,8-oxide	Metabolism of xenobiotics by cytochrome P450	146.06019	C14802	M-CO2+H[1+]	1.1353323000662e-4
5-Phenyl-1,3-oxazinane-2,4-dione	Drug metabolism - cytochrome P450	146.06019	C16596	M-HCOOH+H[1+]	1.1353323000662e-4
Hypoxanthine	Purine metabolism	137.04582	C00262	M+H[1+]	4.35332299844049e-5
L-Homocysteine	Cysteine and methionine metabolism; One carbon pool by folate	137.04582	C00155	M(C13)+H[1+]	2.5646677002555e-4
7-Methyluric acid	Caffeine metabolism	137.04582	C16355	M-HCOOH+H[1+]	5.64667700189148e-5
1-Methyluric acid	Caffeine metabolism	137.04582	C16359	M-HCOOH+H[1+]	5.64667700189148e-5
Dihydropteroate	Folate biosynthesis	279.09739	C00921	M-H4O2+H[1+]	0.00138646676998633
NA	NA	265.081832	C11736	M+H2O+H[1+]	0.00124446677000378
NA	NA	265.081832	C12739	M+H2O+H[1+]	0.00124446677000378
Hypoxanthine	Purine metabolism	137.04577	C00262	M+H[1+]	6.46677000304408e-6
L-Homocysteine	Cysteine and methionine metabolism; One carbon pool by folate	137.04577	C00155	M(C13)+H[1+]	3.06466770013e-4
7-Methyluric acid	Caffeine metabolism	137.04577	C16355	M-HCOOH+H[1+]	1.0646677000636e-4
1-Methyluric acid	Caffeine metabolism	137.04577	C16359	M-HCOOH+H[1+]	1.0646677000636e-4
3,4-Dihydroxymandelate	Tyrosine metabolism	117.05766	C05580	M-HCOONa+H[1+]	5.8353322998527e-4
Formylanthranilate	Tryptophan metabolism	149.02327	C05653	M-NH3+H[1+]	1.0646677000636e-4
3,4-Dihydroxymandelate	Tyrosine metabolism	149.02327	C05580	M-H4O2+H[1+]	6.46677003146578e-6
N-Acetyl-D-galactosamine	Amino sugar and nucleotide sugar metabolism	204.08659	C01132	M-H2O+H[1+]	1.35332300033042e-5
N-Acetyl-D-glucosamine	Amino sugar and nucleotide sugar metabolism	204.08659	C00140	M-H2O+H[1+]	1.35332300033042e-5
N-Acetyl-D-mannosamine	Amino sugar and nucleotide sugar metabolism	204.08659	C00645	M-H2O+H[1+]	1.35332300033042e-5
5'-Methylthioadenosine	Cysteine and methionine metabolism	382.05715	C00170	M+HCOOK[1+]	0.00102646677004259
Guanosine	Purine metabolism	283.09276	C00387	M[1+]	0.0010599999999954
Dihydropteroate	Folate biosynthesis	297.10822	C00921	M-H2O+H[1+]	0.00115646676999859
2-(Formamido)-N1-(5'-phosphoribosyl)acetamidine	Purine metabolism	314.07467	C04640	M+H[1+]	1.0646676997794e-4
Aflatoxin B1	Metabolism of xenobiotics by cytochrome P450	314.07467	C06800	M(C13)+H[1+]	5.9353323001687e-4
Aminoimidazole ribotide	Purine metabolism	314.07467	C03373	M+H2O+H[1+]	1.0646676997794e-4
5'-Deoxy-5-fluorocytidine	Drug metabolism - other enzymes	314.07467	C16635	M+HCOONa[1+]	0.00120646676998604
L-Tyrosine	Ubiquinone and other terpenoid-quinone biosynthesis; Tyrosine metabolism; Phenylalanine metabolism; Phenylalanine, tyrosine and tryptophan biosynthesis	146.06013	C00082	M-H4O2+H[1+]	1.5353322996247e-4
5-Hydroxyindoleacetate	Tryptophan metabolism	146.06013	C05635	M-HCOOH+H[1+]	5.3533229987579e-5
1-Nitronaphthalene	Metabolism of xenobiotics by cytochrome P450	146.06013	C14040	M-CO+H[1+]	1.5353322999089e-4
1-Nitronaphthalene-5,6-oxide	Metabolism of xenobiotics by cytochrome P450	146.06013	C14800	M-CO2+H[1+]	5.3533229987579e-5
1-Nitronaphthalene-7,8-oxide	Metabolism of xenobiotics by cytochrome P450	146.06013	C14802	M-CO2+H[1+]	5.3533229987579e-5
5-Phenyl-1,3-oxazinane-2,4-dione	Drug metabolism - cytochrome P450	146.06013	C16596	M-HCOOH+H[1+]	5.3533229987579e-5
3-Methoxy-4-hydroxyphenylethyleneglycol	Tyrosine metabolism	184.07343	C05594	M[1+]	1.6999999999711e-4
Choline phosphate	Glycerophospholipid metabolism	184.07343	C00588	M[1+]	4.7000000000707e-4
L-2-Aminoadipate	Lysine degradation	134.0812	C00956	M-CO+H[1+]	1.2353322998137e-4
L-Proline	Arginine and proline metabolism	134.0812	C00148	M+H2O+H[1+]	2.35332299780566e-5
D-Proline	Arginine and proline metabolism; D-Amino acid metabolism	134.0812	C00763	M+H2O+H[1+]	2.35332299780566e-5
D-Glucosamine	Amino sugar and nucleotide sugar metabolism	134.0812	C00329	M-HCOOH+H[1+]	7.64667699968413e-5
CMP	Pyrimidine metabolism	346.04197	C00055	M+Na[1+]	7.9353322996667e-4
NA	NA	265.08215	C11736	M+H2O+H[1+]	9.2646677001084e-4
NA	NA	265.08215	C12739	M+H2O+H[1+]	9.2646677001084e-4
S-(Formylmethyl)glutathione	Metabolism of xenobiotics by cytochrome P450	322.1067	C14871	M-CO+H[1+]	2.35332299780566e-5
Tyramine	Tyrosine metabolism	156.10186	C00483	M+H2O+H[1+]	1.1646677003796e-4
L-Adrenaline	Tyrosine metabolism	156.10186	C00788	M-CO+H[1+]	8.35332299971014e-5
L-Normetanephrine	Tyrosine metabolism	156.10186	C05589	M-CO+H[1+]	8.35332299971014e-5
2-Dehydro-3-deoxy-L-fuconate	Fructose and mannose metabolism	221.0185	C03827	M+NaCl[1+]	1.7646677000016e-4
CMP-N-trimethyl-2-aminoethylphosphonate	Phosphonate and phosphinate metabolism	473.11889	C05674	M[1+]	0.00130999999998949
NA	NA	265.08212	C11736	M+H2O+H[1+]	9.5646677004879e-4
NA	NA	265.08212	C12739	M+H2O+H[1+]	9.5646677004879e-4
Guanine	Purine metabolism	152.05664	C00242	M+H[1+]	3.64667700125665e-5
8-Hydroxyadenine	Purine metabolism	152.05664	C22499	M+H[1+]	3.64667700125665e-5
dZMP	Purine metabolism	319.09074	C22441	M-CO+H[1+]	6.3646677000406e-4
L-Formylkynurenine	Tryptophan metabolism	237.08682	C02700	M+H[1+]	1.5646677002223e-4
Sepiapterin	Folate biosynthesis	237.08682	C00835	M[1+]	6.1999999999784e-4
6-Pyruvoyltetrahydropterin	Folate biosynthesis	237.08682	C03684	M[1+]	6.1999999999784e-4
2-Hydroxyfelbamate	Drug metabolism - cytochrome P450	237.08682	C16582	M-H2O+H[1+]	1.5646677002223e-4
p-Hydroxyfelbamate	Drug metabolism - cytochrome P450	237.08682	C16584	M-H2O+H[1+]	1.5646677002223e-4
D-Ribose 5-phosphate	Pentose phosphate pathway; Purine metabolism	253.00827	C00117	M+Na[1+]	2.0646677000968e-4
D-Ribulose 5-phosphate	Pentose phosphate pathway; Pentose and glucuronate interconversions	253.00827	C00199	M+Na[1+]	2.0646677000968e-4
D-Xylulose 5-phosphate	Pentose phosphate pathway; Pentose and glucuronate interconversions	253.00827	C00231	M+Na[1+]	2.0646677000968e-4
alpha-D-Ribose 1-phosphate	Pentose phosphate pathway; Purine metabolism	253.00827	C00620	M+Na[1+]	2.0646677000968e-4
D-Glucuronate	Pentose and glucuronate interconversions; Ascorbate and aldarate metabolism; Inositol phosphate metabolism	253.00827	C00191	M+NaCl[1+]	3.0646676998458e-4
3-Dehydro-L-gulonate	Pentose and glucuronate interconversions	253.00827	C00618	M+NaCl[1+]	3.0646676998458e-4
L-Selenocystathionine	Selenocompound metabolism	253.00827	C05699	M-H2O+H[1+]	3.06466770013e-4
Biotin	Biotin metabolism	247.09379	C00120	M(Cl37)+H[1+]	0.0011135332300114
N-Acetyl-L-aspartate	Alanine, aspartate and glutamate metabolism	198.03723	C01042	M+Na[1+]	1.4646677001906e-4
L-1-Pyrroline-3-hydroxy-5-carboxylate	Arginine and proline metabolism	198.03723	C04281	M+HCOONa[1+]	4.64667699873189e-5
5-Oxo-D-proline	D-Amino acid metabolism	198.03723	C02237	M+HCOONa[1+]	4.64667699873189e-5
1-Pyrroline-4-hydroxy-2-carboxylate	D-Amino acid metabolism	198.03723	C04282	M+HCOONa[1+]	4.64667699873189e-5
5-Oxoproline	Glutathione metabolism	198.03723	C01879	M+HCOONa[1+]	4.64667699873189e-5
Naphthalene-1,2-diol	Metabolism of xenobiotics by cytochrome P450	117.06995	C03012	M-CO2+H[1+]	7.35332300081382e-5
1,2-Dihydronaphthalene-1,2-diol	Metabolism of xenobiotics by cytochrome P450	117.06995	C06205	M-HCOOH+H[1+]	2.64667699667598e-5
(1R,2S)-Naphthalene 1,2-oxide	Metabolism of xenobiotics by cytochrome P450	117.06995	C14786	M-CO+H[1+]	1.7353323001145e-4
(1S,2R)-Naphthalene 1,2-oxide	Metabolism of xenobiotics by cytochrome P450	117.06995	C14787	M-CO+H[1+]	1.7353323001145e-4
UDP-D-xylose	Amino sugar and nucleotide sugar metabolism	555.06308	C00190	M+H2O+H[1+]	7.0353323008021e-4
Formyl-N-acetyl-5-methoxykynurenamine	Tryptophan metabolism	349.07858	C05642	M+HCOOK[1+]	9.9646677000464e-4
Tyramine	Tyrosine metabolism	156.101866	C00483	M+H2O+H[1+]	1.1046677002468e-4
L-Adrenaline	Tyrosine metabolism	156.101866	C00788	M-CO+H[1+]	8.95332300103746e-5
L-Normetanephrine	Tyrosine metabolism	156.101866	C05589	M-CO+H[1+]	8.95332300103746e-5
Guanosine	Purine metabolism	283.09228	C00387	M[1+]	5.8000000001357e-4
beta-Alanyl-L-lysine	beta-Alanine metabolism	201.12331	C05341	M-NH3+H[1+]	6.64667699936672e-5
5'-Methylthioadenosine	Cysteine and methionine metabolism	320.0796	C00170	M+Na[1+]	7.2353323002971e-4
D-Glucose 1-phosphate	Glycolysis or Gluconeogenesis; Pentose and glucuronate interconversions; Galactose metabolism; Starch and sucrose metabolism; Amino sugar and nucleotide sugar metabolism	283.01886	C00103	M+Na[1+]	1.1646677000953e-4
alpha-D-Glucose 6-phosphate	Glycolysis or Gluconeogenesis; Pentose phosphate pathway; Galactose metabolism; Amino sugar and nucleotide sugar metabolism	283.01886	C00668	M+Na[1+]	1.1646677000953e-4
beta-D-Glucose 6-phosphate	Glycolysis or Gluconeogenesis; Pentose phosphate pathway	283.01886	C01172	M+Na[1+]	1.1646677000953e-4
2-Deoxy-D-ribose 1-phosphate	Pentose phosphate pathway; Pyrimidine metabolism	283.01886	C00672	M+HCOONa[1+]	1.64667699777965e-5
2-Deoxy-D-ribose 5-phosphate	Pentose phosphate pathway	283.01886	C00673	M+HCOONa[1+]	1.64667699777965e-5
D-Mannose 6-phosphate	Fructose and mannose metabolism; Amino sugar and nucleotide sugar metabolism	283.01886	C00275	M+Na[1+]	1.1646677000953e-4
D-Mannose 1-phosphate	Fructose and mannose metabolism; Amino sugar and nucleotide sugar metabolism	283.01886	C00636	M+Na[1+]	1.1646677000953e-4
D-Fructose 1-phosphate	Fructose and mannose metabolism	283.01886	C01094	M+Na[1+]	1.1646677000953e-4
D-Fructose 6-phosphate	Glycolysis or Gluconeogenesis; Pentose phosphate pathway; Fructose and mannose metabolism; Starch and sucrose metabolism; Amino sugar and nucleotide sugar metabolism	283.01886	C00085	M+Na[1+]	1.1646677000953e-4
alpha-D-Galactose 1-phosphate	Galactose metabolism; Amino sugar and nucleotide sugar metabolism	283.01886	C00446	M+Na[1+]	1.1646677000953e-4
D-Tagatose 6-phosphate	Galactose metabolism	283.01886	C01097	M+Na[1+]	1.1646677000953e-4
D-Glucose 6-phosphate	Starch and sucrose metabolism; Neomycin, kanamycin and gentamicin biosynthesis; Inositol phosphate metabolism	283.01886	C00092	M+Na[1+]	1.1646677000953e-4
NA	NA	283.01886	C03862	M+Na[1+]	1.3499276997208e-4
1D-myo-Inositol 3-phosphate	Inositol phosphate metabolism	283.01886	C04006	M+Na[1+]	1.1646677000953e-4
Inositol 1-phosphate	Inositol phosphate metabolism	283.01886	C01177	M+Na[1+]	1.1646677000953e-4
myo-Inositol 4-phosphate	Inositol phosphate metabolism	283.01886	C03546	M+Na[1+]	1.1646677000953e-4
Guanosine	Purine metabolism	283.09258	C00387	M[1+]	8.799999999951e-4
Sphingosine	Sphingolipid metabolism	300.28959	C00319	M+H[1+]	8.64667700284372e-5
3-Dehydrosphinganine	Sphingolipid metabolism	300.28959	C02934	M+H[1+]	8.64667700284372e-5
Phytosphingosine	Sphingolipid metabolism	300.28959	C12144	M-H2O+H[1+]	8.64667700284372e-5
Glutathione	Glutathione metabolism	307.08347	C00051	M[1+]	3.3000000001948e-4
6-Hydroxymelatonin	Tryptophan metabolism	307.08347	C05643	M+NaCl[1+]	0.00149353322996149
Glutathione disulfide	Glutathione metabolism	307.08347	C00127	M+2H[2+]	1.9353322994675e-4
Endoxifen	Drug metabolism - cytochrome P450	376.20856	C16547	M(S34)+H[1+]	0.00128353322998009
Endoxifen	Drug metabolism - cytochrome P450	376.20856	C16547	M(Cl37)+H[1+]	1.1646677006638e-4
alpha-Hydroxy-N-desmethyltamoxifen	Drug metabolism - cytochrome P450	376.20856	C16549	M(S34)+H[1+]	0.00128353322998009
alpha-Hydroxy-N-desmethyltamoxifen	Drug metabolism - cytochrome P450	376.20856	C16549	M(Cl37)+H[1+]	1.1646677006638e-4
UMP	Pyrimidine metabolism	325.04328	C00105	M+H[1+]	1.035332299466e-4
Orotidine 5'-phosphate	Pyrimidine metabolism	325.04328	C01103	M-CO2+H[1+]	1.0353323000345e-4
3beta-Hydroxypregn-5-en-20-one sulfate	Steroid hormone biosynthesis	361.1832	C18044	M-H4O2+H[1+]	1.2353323000979e-4
6-Hydroxymelatonin	Tryptophan metabolism	267.13381	C05643	M+H2O+H[1+]	1.6646676999698e-4
Dihydropteroate	Folate biosynthesis	297.10796	C00921	M-H2O+H[1+]	0.00141646677002427
3-Hydroxylidocaine	Drug metabolism - cytochrome P450	269.18588	C16560	M+H2O+H[1+]	9.64667700031896e-5
Cholic acid	Primary bile acid biosynthesis	493.25416	C00695	M+HCOOK[1+]	0.00201646676998735
Deoxyadenosine	Purine metabolism	251.10264	C00559	M[1+]	8.4000000001083e-4
Nicotinamide D-ribonucleotide	Nicotinate and nicotinamide metabolism	251.10264	C00455	M-HCOOK+H[1+]	6.35332299907532e-5
Adenine	Purine metabolism	136.06177	C00147	M+H[1+]	6.46677000304408e-6
CMP	Pyrimidine metabolism	324.05904	C00055	M+H[1+]	1.3646677001588e-4
Indolepyruvate	Tryptophan metabolism	205.06788	C00331	M(C13)+H[1+]	9.9646677000464e-4
D-Sorbitol	Fructose and mannose metabolism; Galactose metabolism	205.06788	C00794	M+Na[1+]	3.9646677001314e-4
Galactitol	Galactose metabolism	205.06788	C01697	M+Na[1+]	3.9646677001314e-4
Trypanothione disulfide	Glutathione metabolism	724.28964	C03170	M(S34)+H[1+]	0.00213646677002544
Trypanothione disulfide	Glutathione metabolism	724.28964	C03170	M(Cl37)+H[1+]	0.00353646677001507
UDP-N-acetyl-alpha-D-glucosamine	Amino sugar and nucleotide sugar metabolism	630.07131	C00043	M+Na[1+]	4.3353323007977e-4
UDP-N-acetyl-D-galactosamine	Amino sugar and nucleotide sugar metabolism	630.07131	C00203	M+Na[1+]	4.3353323007977e-4
CDP-ethanolamine	Glycerophospholipid metabolism	447.06753	C00570	M+H[1+]	1.4646677004748e-4
Guanosine	Purine metabolism	283.09253	C00387	M[1+]	8.3000000000765e-4
Adenosine	Purine metabolism; One carbon pool by folate	250.09347	C00212	M-H2O+H[1+]	6.46676997462237e-6
Deoxyguanosine	Purine metabolism	250.09347	C00330	M-H2O+H[1+]	6.46676997462237e-6
UMP	Pyrimidine metabolism	347.025094	C00105	M+Na[1+]	8.24667700385362e-5
Adenosine	Purine metabolism; One carbon pool by folate	250.09346	C00212	M-H2O+H[1+]	1.64667699777965e-5
Deoxyguanosine	Purine metabolism	250.09346	C00330	M-H2O+H[1+]	1.64667699777965e-5
N6,N6,N6-Trimethyl-L-lysine	Lysine degradation	171.1492	C03793	M-H2O+H[1+]	2.35332300064783e-5
6-Hydroxymelatonin	Tryptophan metabolism	267.13387	C05643	M+H2O+H[1+]	1.0646676997794e-4
L-Formylkynurenine	Tryptophan metabolism	237.086826	C02700	M+H[1+]	1.5046677000896e-4
Sepiapterin	Folate biosynthesis	237.086826	C00835	M[1+]	6.2600000001111e-4
6-Pyruvoyltetrahydropterin	Folate biosynthesis	237.086826	C03684	M[1+]	6.2600000001111e-4
2-Hydroxyfelbamate	Drug metabolism - cytochrome P450	237.086826	C16582	M-H2O+H[1+]	1.5046677000896e-4
p-Hydroxyfelbamate	Drug metabolism - cytochrome P450	237.086826	C16584	M-H2O+H[1+]	1.5046677000896e-4
D-Urobilinogen	Porphyrin metabolism	593.31719	C05791	M(Cl37)+H[1+]	0.00231353322999439
dAMP	Purine metabolism	332.0753	C00360	M+H[1+]	1.7646676997173e-4
Propionyladenylate	Propanoate metabolism	332.0753	C05983	M-C3H4O2+H[1+]	1.7646676997173e-4
L-Formylkynurenine	Tryptophan metabolism	237.086829	C02700	M+H[1+]	1.4746677001653e-4
Sepiapterin	Folate biosynthesis	237.086829	C00835	M[1+]	6.2900000000354e-4
6-Pyruvoyltetrahydropterin	Folate biosynthesis	237.086829	C03684	M[1+]	6.2900000000354e-4
2-Hydroxyfelbamate	Drug metabolism - cytochrome P450	237.086829	C16582	M-H2O+H[1+]	1.4746677001653e-4
p-Hydroxyfelbamate	Drug metabolism - cytochrome P450	237.086829	C16584	M-H2O+H[1+]	1.4746677001653e-4
Guanosine	Purine metabolism	284.0993	C00387	M+H[1+]	3.2353323001643e-4
UDP-N-acetyl-alpha-D-glucosamine	Amino sugar and nucleotide sugar metabolism	608.08901	C00043	M+H[1+]	1.3353323004139e-4
UDP-N-acetyl-D-galactosamine	Amino sugar and nucleotide sugar metabolism	608.08901	C00203	M+H[1+]	1.3353323004139e-4
all-trans-Decaprenyl diphosphate	Terpenoid backbone biosynthesis	287.1961	C17432	M+3H[3+]	9.0980010332941e-4
Adenosyl cobinamide	Porphyrin metabolism	621.3031	C06508	M(C13)+2H[2+]	0.00227353322998169
Dihydropteroate	Folate biosynthesis	269.11324	C00921	M-HCOOH+H[1+]	0.00133646676999888
N-Acetyl-L-aspartate	Alanine, aspartate and glutamate metabolism	198.03702	C01042	M+Na[1+]	3.5646677000045e-4
L-1-Pyrroline-3-hydroxy-5-carboxylate	Arginine and proline metabolism	198.03702	C04281	M+HCOONa[1+]	2.5646676996871e-4
5-Oxo-D-proline	D-Amino acid metabolism	198.03702	C02237	M+HCOONa[1+]	2.5646676996871e-4
1-Pyrroline-4-hydroxy-2-carboxylate	D-Amino acid metabolism	198.03702	C04282	M+HCOONa[1+]	2.5646676996871e-4
5-Oxoproline	Glutathione metabolism	198.03702	C01879	M+HCOONa[1+]	2.5646676996871e-4
THF-L-glutamate	Folate biosynthesis	507.23371	C09332	M-HCOONa+H[1+]	2.335332299026e-4
L-Formylkynurenine	Tryptophan metabolism	237.08685	C02700	M+H[1+]	1.2646677001271e-4
Sepiapterin	Folate biosynthesis	237.08685	C00835	M[1+]	6.5000000000736e-4
6-Pyruvoyltetrahydropterin	Folate biosynthesis	237.08685	C03684	M[1+]	6.5000000000736e-4
2-Hydroxyfelbamate	Drug metabolism - cytochrome P450	237.08685	C16582	M-H2O+H[1+]	1.2646677001271e-4
p-Hydroxyfelbamate	Drug metabolism - cytochrome P450	237.08685	C16584	M-H2O+H[1+]	1.2646677001271e-4
Adenosine	Purine metabolism; One carbon pool by folate	268.10393	C00212	M+H[1+]	1.4646676999063e-4
Deoxyguanosine	Purine metabolism	268.10393	C00330	M+H[1+]	1.4646676999063e-4
S-(Formylmethyl)glutathione	Metabolism of xenobiotics by cytochrome P450	322.10628	C14871	M-CO+H[1+]	3.9646676998472e-4
Dopamine	Tyrosine metabolism	118.06504	C03758	M-H4O2+H[1+]	3.64667700125665e-5
4,8-Dihydroxyquinoline	Tryptophan metabolism	118.06504	C05637	M-CO2+H[1+]	1.3646676998746e-4
4,6-Dihydroxyquinoline	Tryptophan metabolism	118.06504	C05639	M-CO2+H[1+]	1.3646676998746e-4
Carnitine	Lysine degradation	162.11238	C00487	M[1+]	6.1999999999784e-4
4-Hydroxybenzoate	Ubiquinone and other terpenoid-quinone biosynthesis	139.03895	C00156	M+H[1+]	2.64667700093923e-5
Gentisate aldehyde	Tyrosine metabolism	139.03895	C05585	M+H[1+]	2.64667700093923e-5
3,4-Dihydroxymandelate	Tyrosine metabolism	139.03895	C05580	M-HCOOH+H[1+]	1.2646677001271e-4
NA	NA	265.08196	C11736	M+H2O+H[1+]	0.00111646677004273
NA	NA	265.08196	C12739	M+H2O+H[1+]	0.00111646677004273
N6-(L-1,3-Dicarboxypropyl)-L-lysine	Lysine degradation	233.14963	C00449	M-CO2+H[1+]	5.35332300160007e-5
2-Aminomuconate	Tryptophan metabolism	160.04259	C02220	M(Cl37)+H[1+]	6.135332299948e-4
N-(L-Arginino)succinate	Arginine biosynthesis; Alanine, aspartate and glutamate metabolism	375.09085	C03406	M+HCOOK[1+]	3.2646676999093e-4
AMP	Purine metabolism	348.07037	C00020	M+H[1+]	6.46677000304408e-6
dGMP	Purine metabolism	348.07037	C00362	M+H[1+]	6.46677000304408e-6
N-Acetylneuraminate	Amino sugar and nucleotide sugar metabolism	348.07037	C00270	M+K[1+]	0.00159353322999323
NAD+	Nicotinate and nicotinamide metabolism	664.1161	C00003	M[1+]	8.0000000002655e-4
NAD+	Nicotinate and nicotinamide metabolism	664.11627	C00003	M[1+]	6.3000000000101e-4
Molybdopterin	Folate biosynthesis	368.02311	C05924	M-CO+H[1+]	0.00146646677001172
Guanosine	Purine metabolism	283.0925	C00387	M[1+]	7.9999999996971e-4
Nicotinamide D-ribonucleotide	Nicotinate and nicotinamide metabolism	251.10315	C00455	M-HCOOK+H[1+]	5.735332299821e-4
UDP-glucose	Pentose and glucuronate interconversions; Galactose metabolism; Ascorbate and aldarate metabolism; Starch and sucrose metabolism; Amino sugar and nucleotide sugar metabolism	589.0452	C00029	M+Na[1+]	9.2353323009319e-4
UDP-alpha-D-galactose	Galactose metabolism; Amino sugar and nucleotide sugar metabolism	589.0452	C00052	M+Na[1+]	9.2353323009319e-4
NA	NA	245.18806	C06081	M+Na[1+]	4.1807923000192e-4
UDP	Pyrimidine metabolism	405.01017	C00015	M+H[1+]	6.9353322999177e-4
L-Palmitoylcarnitine	Fatty acid degradation	400.34193	C02990	M+H[1+]	2.4646677002238e-4
Thyroxine	Tyrosine metabolism	400.34193	C01829	M+H+Na[2+]	3.0353323001008e-4
Pantothenate	Pantothenate and CoA biosynthesis	258.07373	C00864	M+K[1+]	2.5353323002264e-4
N-Acetyl-D-glucosamine 6-phosphate	Amino sugar and nucleotide sugar metabolism	258.07373	C00357	M-CO2+H[1+]	4.64667700157406e-5
N-Acetyl-D-mannosamine 6-phosphate	Amino sugar and nucleotide sugar metabolism	258.07373	C04257	M-CO2+H[1+]	4.64667700157406e-5
N-Acetyl-alpha-D-glucosamine 1-phosphate	Amino sugar and nucleotide sugar metabolism	258.07373	C04501	M-CO2+H[1+]	4.64667700157406e-5
N-Acetyl-alpha-D-galactosamine 1-phosphate	Amino sugar and nucleotide sugar metabolism	258.07373	C18060	M-CO2+H[1+]	4.64667700157406e-5
dZMP	Purine metabolism	319.09006	C22441	M-CO+H[1+]	0.00131646676999253
Cholic acid	Primary bile acid biosynthesis	493.25419	C00695	M+HCOOK[1+]	0.00198646677000625
L-Leucine	Valine, leucine and isoleucine degradation; Valine, leucine and isoleucine biosynthesis	132.10188	C00123	M+H[1+]	3.53322997170835e-6
L-Isoleucine	Valine, leucine and isoleucine degradation; Valine, leucine and isoleucine biosynthesis	132.10188	C00407	M+H[1+]	3.53322997170835e-6
sn-Glycero-3-phosphoethanolamine	Glycerophospholipid metabolism; Ether lipid metabolism	132.10188	C01233	M-HCOOK+H[1+]	3.53322997170835e-6
Pantothenate	Pantothenate and CoA biosynthesis	242.09981	C00864	M+Na[1+]	1.664667700254e-4
Glutathione	Glutathione metabolism	307.08397	C00051	M[1+]	1.7000000002553e-4
Glutathione disulfide	Glutathione metabolism	307.08397	C00127	M+2H[2+]	6.9353322999177e-4
beta-Alanyl-L-arginine	beta-Alanine metabolism	246.15598	C05340	M+H[1+]	9.64667700031896e-5
Dihydropteroate	Folate biosynthesis	297.10835	C00921	M-H2O+H[1+]	0.00102646677004259
AMP	Purine metabolism	370.05213	C00020	M+Na[1+]	2.4646677007922e-4
dGMP	Purine metabolism	370.05213	C00362	M+Na[1+]	2.4646677007922e-4
N-Acetyl-D-glucosamine 6-phosphate	Amino sugar and nucleotide sugar metabolism	370.05213	C00357	M+HCOONa[1+]	0.00115353322996725
N-Acetyl-D-mannosamine 6-phosphate	Amino sugar and nucleotide sugar metabolism	370.05213	C04257	M+HCOONa[1+]	0.00115353322996725
N-Acetyl-alpha-D-glucosamine 1-phosphate	Amino sugar and nucleotide sugar metabolism	370.05213	C04501	M+HCOONa[1+]	0.00115353322996725
N-Acetyl-alpha-D-galactosamine 1-phosphate	Amino sugar and nucleotide sugar metabolism	370.05213	C18060	M+HCOONa[1+]	0.00115353322996725
UMP	Pyrimidine metabolism	362.99858	C00105	M+K[1+]	9.64667700031896e-5
Cadaverine	Glutathione metabolism	86.09644	C01672	M-NH3+H[1+]	3.64667699983556e-5
L-Leucine	Valine, leucine and isoleucine degradation; Valine, leucine and isoleucine biosynthesis	86.09644	C00123	M-HCOOH+H[1+]	3.64667699983556e-5
L-Isoleucine	Valine, leucine and isoleucine degradation; Valine, leucine and isoleucine biosynthesis	86.09644	C00407	M-HCOOH+H[1+]	3.64667699983556e-5
L-Pipecolate	Lysine degradation	86.09644	C00408	M-CO2+H[1+]	3.64667699983556e-5
N4-Acetylaminobutanal	Arginine and proline metabolism	86.09644	C05936	M-CO2+H[1+]	3.64667699983556e-5
Dopamine	Tyrosine metabolism	118.06523	C03758	M-H4O2+H[1+]	1.5353322999089e-4
4,8-Dihydroxyquinoline	Tryptophan metabolism	118.06523	C05637	M-CO2+H[1+]	5.35332300160007e-5
4,6-Dihydroxyquinoline	Tryptophan metabolism	118.06523	C05639	M-CO2+H[1+]	5.35332300160007e-5
UDP-glucuronate	Pentose and glucuronate interconversions; Ascorbate and aldarate metabolism; Amino sugar and nucleotide sugar metabolism	603.02361	C00167	M+Na[1+]	3.35332299528091e-5
Hypoxanthine	Purine metabolism	137.04609	C00262	M+H[1+]	3.1353322998484e-4
L-Homocysteine	Cysteine and methionine metabolism; One carbon pool by folate	137.04609	C00155	M(C13)+H[1+]	1.35332299748825e-5
7-Methyluric acid	Caffeine metabolism	137.04609	C16355	M-HCOOH+H[1+]	2.1353322998152e-4
1-Methyluric acid	Caffeine metabolism	137.04609	C16359	M-HCOOH+H[1+]	2.1353322998152e-4
AMP	Purine metabolism	370.05232	C00020	M+Na[1+]	5.64667700473365e-5
dGMP	Purine metabolism	370.05232	C00362	M+Na[1+]	5.64667700473365e-5
N-Acetyl-D-glucosamine 6-phosphate	Amino sugar and nucleotide sugar metabolism	370.05232	C00357	M+HCOONa[1+]	0.00134353322999914
N-Acetyl-D-mannosamine 6-phosphate	Amino sugar and nucleotide sugar metabolism	370.05232	C04257	M+HCOONa[1+]	0.00134353322999914
N-Acetyl-alpha-D-glucosamine 1-phosphate	Amino sugar and nucleotide sugar metabolism	370.05232	C04501	M+HCOONa[1+]	0.00134353322999914
N-Acetyl-alpha-D-galactosamine 1-phosphate	Amino sugar and nucleotide sugar metabolism	370.05232	C18060	M+HCOONa[1+]	0.00134353322999914
L-Formylkynurenine	Tryptophan metabolism	237.08696	C02700	M+H[1+]	1.64667700062182e-5
Sepiapterin	Folate biosynthesis	237.08696	C00835	M[1+]	7.6000000001386e-4
6-Pyruvoyltetrahydropterin	Folate biosynthesis	237.08696	C03684	M[1+]	7.6000000001386e-4
2-Hydroxyfelbamate	Drug metabolism - cytochrome P450	237.08696	C16582	M-H2O+H[1+]	1.64667700062182e-5
p-Hydroxyfelbamate	Drug metabolism - cytochrome P450	237.08696	C16584	M-H2O+H[1+]	1.64667700062182e-5
Riboflavin	Riboflavin metabolism	200.06809	C00255	M+H+Na[2+]	6.6353322998224e-4
5,10-Methylenetetrahydrofolate	Glycine, serine and threonine metabolism; One carbon pool by folate; Lipoic acid metabolism	430.18321	C00143	M-CO+H[1+]	6.64667700220889e-5
10-Formyltetrahydrofolate	One carbon pool by folate	430.18321	C00234	M-CO2+H[1+]	1.6646677005383e-4
Folinic acid	One carbon pool by folate	430.18321	C03479	M-CO2+H[1+]	1.6646677005383e-4
Dihydropteroate	Folate biosynthesis	279.0974	C00921	M-H4O2+H[1+]	0.00137646677001158
D-Glucose 1-phosphate	Glycolysis or Gluconeogenesis; Pentose and glucuronate interconversions; Galactose metabolism; Starch and sucrose metabolism; Amino sugar and nucleotide sugar metabolism	298.99249	C00103	M+K[1+]	1.35332300033042e-5
alpha-D-Glucose 6-phosphate	Glycolysis or Gluconeogenesis; Pentose phosphate pathway; Galactose metabolism; Amino sugar and nucleotide sugar metabolism	298.99249	C00668	M+K[1+]	1.35332300033042e-5
beta-D-Glucose 6-phosphate	Glycolysis or Gluconeogenesis; Pentose phosphate pathway	298.99249	C01172	M+K[1+]	1.35332300033042e-5
2-Deoxy-D-ribose 1-phosphate	Pentose phosphate pathway; Pyrimidine metabolism	298.99249	C00672	M+HCOOK[1+]	2.8646677003507e-4
2-Deoxy-D-ribose 5-phosphate	Pentose phosphate pathway	298.99249	C00673	M+HCOOK[1+]	2.8646677003507e-4
D-Mannose 6-phosphate	Fructose and mannose metabolism; Amino sugar and nucleotide sugar metabolism	298.99249	C00275	M+K[1+]	1.35332300033042e-5
D-Mannose 1-phosphate	Fructose and mannose metabolism; Amino sugar and nucleotide sugar metabolism	298.99249	C00636	M+K[1+]	1.35332300033042e-5
D-Fructose 1-phosphate	Fructose and mannose metabolism	298.99249	C01094	M+K[1+]	1.35332300033042e-5
D-Fructose 6-phosphate	Glycolysis or Gluconeogenesis; Pentose phosphate pathway; Fructose and mannose metabolism; Starch and sucrose metabolism; Amino sugar and nucleotide sugar metabolism	298.99249	C00085	M+K[1+]	1.35332300033042e-5
alpha-D-Galactose 1-phosphate	Galactose metabolism; Amino sugar and nucleotide sugar metabolism	298.99249	C00446	M+K[1+]	1.35332300033042e-5
D-Tagatose 6-phosphate	Galactose metabolism	298.99249	C01097	M+K[1+]	1.35332300033042e-5
D-Glucose 6-phosphate	Starch and sucrose metabolism; Neomycin, kanamycin and gentamicin biosynthesis; Inositol phosphate metabolism	298.99249	C00092	M+K[1+]	1.35332300033042e-5
NA	NA	298.99249	C03862	M+K[1+]	4.99277007293131e-6
1D-myo-Inositol 3-phosphate	Inositol phosphate metabolism	298.99249	C04006	M+K[1+]	1.35332300033042e-5
Inositol 1-phosphate	Inositol phosphate metabolism	298.99249	C01177	M+K[1+]	1.35332300033042e-5
myo-Inositol 4-phosphate	Inositol phosphate metabolism	298.99249	C03546	M+K[1+]	1.35332300033042e-5
L-Glutamine	Arginine biosynthesis; Purine metabolism; Pyrimidine metabolism; Alanine, aspartate and glutamate metabolism; Glyoxylate and dicarboxylate metabolism; Nitrogen metabolism	130.05006	C00064	M-NH3+H[1+]	1.8353323000042e-4
(R)-3-Ureidoisobutyrate	Pyrimidine metabolism	130.05006	C21029	M-NH3+H[1+]	1.8353323000042e-4
L-1-Pyrroline-3-hydroxy-5-carboxylate	Arginine and proline metabolism	130.05006	C04281	M+H[1+]	1.8353323000042e-4
D-Glutamine	D-Amino acid metabolism	130.05006	C00819	M-NH3+H[1+]	1.8353323000042e-4
5-Oxo-D-proline	D-Amino acid metabolism	130.05006	C02237	M+H[1+]	1.8353323000042e-4
1-Pyrroline-4-hydroxy-2-carboxylate	D-Amino acid metabolism	130.05006	C04282	M+H[1+]	1.8353323000042e-4
5-Oxoproline	Glutathione metabolism	130.05006	C01879	M+H[1+]	1.8353323000042e-4
L-Glutamate	Arginine biosynthesis; Alanine, aspartate and glutamate metabolism; Arginine and proline metabolism; Histidine metabolism; Glutathione metabolism; Glyoxylate and dicarboxylate metabolism; Butanoate metabolism; Porphyrin metabolism; Nitrogen metabolism	130.05006	C00025	M-H2O+H[1+]	1.8353323000042e-4
N-Acetyl-L-aspartate	Alanine, aspartate and glutamate metabolism	130.05006	C01042	M-HCOOH+H[1+]	8.35332299971014e-5
L-4-Hydroxyglutamate semialdehyde	Arginine and proline metabolism	130.05006	C05938	M-H2O+H[1+]	1.8353323000042e-4
2-Aminomuconate	Tryptophan metabolism	130.05006	C02220	M-CO+H[1+]	2.8353323000374e-4
D-Glutamate	D-Amino acid metabolism	130.05006	C00217	M-H2O+H[1+]	1.8353323000042e-4
L-Palmitoylcarnitine	Fatty acid degradation	400.34194	C02990	M+H[1+]	2.3646676999078e-4
Thyroxine	Tyrosine metabolism	400.34194	C01829	M+H+Na[2+]	3.1353323004168e-4
L-Leucine	Valine, leucine and isoleucine degradation; Valine, leucine and isoleucine biosynthesis	132.10211	C00123	M+H[1+]	2.3353322998787e-4
L-Isoleucine	Valine, leucine and isoleucine degradation; Valine, leucine and isoleucine biosynthesis	132.10211	C00407	M+H[1+]	2.3353322998787e-4
sn-Glycero-3-phosphoethanolamine	Glycerophospholipid metabolism; Ether lipid metabolism	132.10211	C01233	M-HCOOK+H[1+]	2.3353322998787e-4
NA	NA	294.14766	C16641	M+2H[2+]	8.3353322997936e-4
Hypoxanthine	Purine metabolism	137.04574	C00262	M+H[1+]	3.64667700125665e-5
L-Homocysteine	Cysteine and methionine metabolism; One carbon pool by folate	137.04574	C00155	M(C13)+H[1+]	3.3646677002252e-4
7-Methyluric acid	Caffeine metabolism	137.04574	C16355	M-HCOOH+H[1+]	1.3646677001588e-4
1-Methyluric acid	Caffeine metabolism	137.04574	C16359	M-HCOOH+H[1+]	1.3646677001588e-4
Uridine	Pyrimidine metabolism	245.07682	C00299	M+H[1+]	4.35332299844049e-5
O-Phospho-L-serine	Glycine, serine and threonine metabolism; Cysteine and methionine metabolism	186.01638	C01005	M+H[1+]	2.0353322997834e-4
6-Thiourate	Drug metabolism - other enzymes	186.01638	C16613	M(C13)+H[1+]	2.0353322997834e-4
L-Glutamate	Arginine biosynthesis; Alanine, aspartate and glutamate metabolism; Arginine and proline metabolism; Histidine metabolism; Glutathione metabolism; Glyoxylate and dicarboxylate metabolism; Butanoate metabolism; Porphyrin metabolism; Nitrogen metabolism	186.01638	C00025	M+K[1+]	4.0353322998498e-4
L-4-Hydroxyglutamate semialdehyde	Arginine and proline metabolism	186.01638	C05938	M+K[1+]	4.0353322998498e-4
3-Fumarylpyruvate	Tyrosine metabolism	186.01638	C02514	M[1+]	2.00000000063483e-5
D-Glutamate	D-Amino acid metabolism	186.01638	C00217	M+K[1+]	4.0353322998498e-4
Pyruvate	Glycolysis or Gluconeogenesis; Citrate cycle (TCA cycle); Alanine, aspartate and glutamate metabolism; Glycine, serine and threonine metabolism; Cysteine and methionine metabolism; Arginine and proline metabolism; Tyrosine metabolism; Pyruvate metabolism; Glyoxylate and dicarboxylate metabolism; Lipoic acid metabolism	146.98188	C00022	M+NaCl[1+]	3.53322997170835e-6
3-Oxopropanoate	beta-Alanine metabolism; Inositol phosphate metabolism; Propanoate metabolism	146.98188	C00222	M+NaCl[1+]	3.53322997170835e-6
Chloroacetaldehyde	Drug metabolism - cytochrome P450	146.98188	C06754	M+HCOONa[1+]	3.53322997170835e-6
AMP	Purine metabolism	348.07057	C00020	M+H[1+]	1.9353322994675e-4
dGMP	Purine metabolism	348.07057	C00362	M+H[1+]	1.9353322994675e-4
2'-Deoxyinosine 5'-phosphate	Purine metabolism	335.05624	C06196	M(S34)+H[1+]	9.635332299922e-4
2'-Deoxyinosine 5'-phosphate	Purine metabolism	335.05624	C06196	M(Cl37)+H[1+]	4.3646677005426e-4
6-Methylthiopurine 5'-monophosphate ribonucleotide	Drug metabolism - other enzymes	335.05624	C16615	M-CO2+H[1+]	0.00113646676999224
Benzo[a]pyrene-7,8-dihydrodiol-9,10-oxide	Metabolism of xenobiotics by cytochrome P450	361.06126	C14853	M+NaCl[1+]	0.0010835332300303
(R)-4'-Phosphopantothenoyl-L-cysteine	Pantothenate and CoA biosynthesis	357.0879	C04352	M-HCOOH+H[1+]	1.7646677002858e-4
1a,11b-Dihydro-4,9-dimethylbenz[a]anthra[3,4-b]oxirene	Metabolism of xenobiotics by cytochrome P450	357.0879	C19489	M+HCOOK[1+]	7.7646676999165e-4
7-Hydroxymethyl-12-methylbenz[a]anthracene	Metabolism of xenobiotics by cytochrome P450	357.0879	C19561	M+HCOOK[1+]	7.7646676999165e-4
7,12-Dimethylbenz[a]anthracene 5,6-oxide	Metabolism of xenobiotics by cytochrome P450	357.0879	C19604	M+HCOOK[1+]	7.7646676999165e-4
Sphingosine	Sphingolipid metabolism	282.27919	C00319	M-H2O+H[1+]	1.1353323003504e-4
3-Dehydrosphinganine	Sphingolipid metabolism	282.27919	C02934	M-H2O+H[1+]	1.1353323003504e-4
Phytosphingosine	Sphingolipid metabolism	282.27919	C12144	M-H4O2+H[1+]	1.1353323003504e-4
5'-Phosphoribosyl-N-formylglycinamide	Purine metabolism	231.09758	C04376	M-HCOOK+H[1+]	1.0353323000345e-4
5,6-Indolequinone-2-carboxylic acid	Tyrosine metabolism	164.03438	C17938	M-CO+H[1+]	2.0353323000676e-4
Tryptamine	Tryptophan metabolism	144.08082	C00398	M-NH3+H[1+]	4.35332299844049e-5
Homogentisate	Ubiquinone and other terpenoid-quinone biosynthesis; Tyrosine metabolism	97.02839	C00544	M-C3H4O2+H[1+]	8.64667700000155e-5
(S)-1-Pyrroline-5-carboxylate	Alanine, aspartate and glutamate metabolism; Arginine and proline metabolism	97.02839	C03912	M-NH3+H[1+]	8.64667700000155e-5
1-Pyrroline-2-carboxylate	Arginine and proline metabolism; D-Amino acid metabolism	97.02839	C03564	M-NH3+H[1+]	8.64667700000155e-5
3,4-Dihydroxyphenylacetate	Tyrosine metabolism	97.02839	C01161	M-C3H4O2+H[1+]	8.64667700000155e-5
3,4-Dihydroxymandelaldehyde	Tyrosine metabolism	97.02839	C05577	M-C3H4O2+H[1+]	8.64667700000155e-5
CDP-choline	Glycerophospholipid metabolism	489.11473	C00307	M+H[1+]	1.5353322999089e-4
FAD	Riboflavin metabolism	786.16365	C00016	M+H[1+]	7.2646677006105e-4
L-Tryptophan	Tryptophan metabolism	205.09706	C00078	M+H[1+]	1.1646677000953e-4
5-Methoxyindoleacetate	Tryptophan metabolism	170.06004	C05660	M-H4O2+H[1+]	6.35332299623315e-5
Adenosine	Purine metabolism; One carbon pool by folate	250.0936	C00212	M-H2O+H[1+]	1.2353323003822e-4
Deoxyguanosine	Purine metabolism	250.0936	C00330	M-H2O+H[1+]	1.2353323003822e-4
AMP	Purine metabolism	348.0704	C00020	M+H[1+]	2.35332299780566e-5
dGMP	Purine metabolism	348.0704	C00362	M+H[1+]	2.35332299780566e-5
N-Acetylneuraminate	Amino sugar and nucleotide sugar metabolism	348.0704	C00270	M+K[1+]	0.00162353322997433
Endoxifen	Drug metabolism - cytochrome P450	376.20814	C16547	M(S34)+H[1+]	8.6353323001731e-4
Endoxifen	Drug metabolism - cytochrome P450	376.20814	C16547	M(Cl37)+H[1+]	5.3646677002916e-4
alpha-Hydroxy-N-desmethyltamoxifen	Drug metabolism - cytochrome P450	376.20814	C16549	M(S34)+H[1+]	8.6353323001731e-4
alpha-Hydroxy-N-desmethyltamoxifen	Drug metabolism - cytochrome P450	376.20814	C16549	M(Cl37)+H[1+]	5.3646677002916e-4
L-Noradrenaline	Tyrosine metabolism	134.06016	C00547	M-H4O2+H[1+]	1.8353322997199e-4
4,8-Dihydroxyquinoline	Tryptophan metabolism	134.06016	C05637	M-CO+H[1+]	1.8353323000042e-4
4,6-Dihydroxyquinoline	Tryptophan metabolism	134.06016	C05639	M-CO+H[1+]	1.8353323000042e-4
5-Methoxyindoleacetate	Tryptophan metabolism	134.06016	C05660	M-C3H4O2+H[1+]	8.35332299971014e-5
Pyridoxine	Vitamin B6 metabolism	134.06016	C00314	M-H4O2+H[1+]	1.8353322997199e-4
Betaine	Glycine, serine and threonine metabolism; One carbon pool by folate	118.08635	C00719	M+H[1+]	7.35332300081382e-5
L-Valine	Valine, leucine and isoleucine degradation; Valine, leucine and isoleucine biosynthesis; Pantothenate and CoA biosynthesis	118.08635	C00183	M+H[1+]	7.35332300081382e-5
L-2-Aminoadipate	Lysine degradation	118.08635	C00956	M-CO2+H[1+]	7.35332299939273e-5
L-2-Aminoadipate 6-semialdehyde	Lysine degradation	118.08635	C04076	M-CO+H[1+]	1.7353322999724e-4
4-Acetamidobutanoate	Arginine and proline metabolism	118.08635	C02946	M-CO+H[1+]	1.7353322999724e-4
3-Oxodecanoyl-CoA	Fatty acid elongation; Fatty acid degradation	313.08595	C05265	M(C13)+3H[3+]	8.7353322999206e-4
4-Methylpentanal	Steroid hormone biosynthesis	159.05496	C02373	M+NaCl[1+]	2.8353322997531e-4
Adenosine	Purine metabolism; One carbon pool by folate	250.09333	C00212	M-H2O+H[1+]	1.4646676996221e-4
Deoxyguanosine	Purine metabolism	250.09333	C00330	M-H2O+H[1+]	1.4646676996221e-4
L-Palmitoylcarnitine	Fatty acid degradation	401.34501	C02990	M(C13)+H[1+]	5.6646677001026e-4
6-Thioinosine-5'-monophosphate	Drug metabolism - other enzymes	383.04139	C04646	M+H2O+H[1+]	7.8646677002325e-4
L-Tyrosine	Ubiquinone and other terpenoid-quinone biosynthesis; Tyrosine metabolism; Phenylalanine metabolism; Phenylalanine, tyrosine and tryptophan biosynthesis	146.06018	C00082	M-H4O2+H[1+]	2.0353322997834e-4
5-Hydroxyindoleacetate	Tryptophan metabolism	146.06018	C05635	M-HCOOH+H[1+]	1.0353323000345e-4
1-Nitronaphthalene	Metabolism of xenobiotics by cytochrome P450	146.06018	C14040	M-CO+H[1+]	2.0353323000676e-4
1-Nitronaphthalene-5,6-oxide	Metabolism of xenobiotics by cytochrome P450	146.06018	C14800	M-CO2+H[1+]	1.0353323000345e-4
1-Nitronaphthalene-7,8-oxide	Metabolism of xenobiotics by cytochrome P450	146.06018	C14802	M-CO2+H[1+]	1.0353323000345e-4
5-Phenyl-1,3-oxazinane-2,4-dione	Drug metabolism - cytochrome P450	146.06018	C16596	M-HCOOH+H[1+]	1.0353323000345e-4
L-Formylkynurenine	Tryptophan metabolism	237.08686	C02700	M+H[1+]	1.1646677000953e-4
Sepiapterin	Folate biosynthesis	237.08686	C00835	M[1+]	6.6000000001054e-4
6-Pyruvoyltetrahydropterin	Folate biosynthesis	237.08686	C03684	M[1+]	6.6000000001054e-4
2-Hydroxyfelbamate	Drug metabolism - cytochrome P450	237.08686	C16582	M-H2O+H[1+]	1.1646677000953e-4
p-Hydroxyfelbamate	Drug metabolism - cytochrome P450	237.08686	C16584	M-H2O+H[1+]	1.1646677000953e-4
L-1-Pyrroline-3-hydroxy-5-carboxylate	Arginine and proline metabolism	152.03178	C04281	M+Na[1+]	9.64667700031896e-5
5-Oxo-D-proline	D-Amino acid metabolism	152.03178	C02237	M+Na[1+]	9.64667700031896e-5
1-Pyrroline-4-hydroxy-2-carboxylate	D-Amino acid metabolism	152.03178	C04282	M+Na[1+]	9.64667700031896e-5
5-Oxoproline	Glutathione metabolism	152.03178	C01879	M+Na[1+]	9.64667700031896e-5
L-Noradrenaline	Tyrosine metabolism	170.08112	C00547	M+H[1+]	5.64667700189148e-5
Pyridoxine	Vitamin B6 metabolism	170.08112	C00314	M+H[1+]	5.64667700189148e-5
3,4-Dihydroxy-L-phenylalanine	Tyrosine metabolism	170.08112	C00355	M-CO+H[1+]	4.35332299844049e-5
Phosphoenolpyruvate	Glycolysis or Gluconeogenesis; Citrate cycle (TCA cycle); Pyruvate metabolism	124.999819	C00074	M-CO2+H[1+]	5.74667700021791e-5
Glycerone phosphate	Glycolysis or Gluconeogenesis; Fructose and mannose metabolism; Glycerolipid metabolism; Inositol phosphate metabolism; Glycerophospholipid metabolism	124.999819	C00111	M-HCOOH+H[1+]	5.74667699737574e-5
D-Glyceraldehyde 3-phosphate	Glycolysis or Gluconeogenesis; Pentose phosphate pathway; Fructose and mannose metabolism; Inositol phosphate metabolism	124.999819	C00118	M-HCOOH+H[1+]	5.74667699737574e-5
Ethanolamine phosphate	Glycosylphosphatidylinositol (GPI)-anchor biosynthesis; Glycerophospholipid metabolism; Sphingolipid metabolism	124.999819	C00346	M-NH3+H[1+]	5.74667700021791e-5
sn-Glycero-3-phosphocholine	Glycerophospholipid metabolism; Ether lipid metabolism	258.11	C00670	M[1+]	5.9999999996307e-4
Hypoxanthine	Purine metabolism	137.04579	C00262	M+H[1+]	1.35332300033042e-5
L-Homocysteine	Cysteine and methionine metabolism; One carbon pool by folate	137.04579	C00155	M(C13)+H[1+]	2.8646677000665e-4
7-Methyluric acid	Caffeine metabolism	137.04579	C16355	M-HCOOH+H[1+]	8.64667700000155e-5
1-Methyluric acid	Caffeine metabolism	137.04579	C16359	M-HCOOH+H[1+]	8.64667700000155e-5
UMP	Pyrimidine metabolism	347.02511	C00105	M+Na[1+]	6.64667700789323e-5
Formamidopyrimidine nucleoside triphosphate	Folate biosynthesis	498.02032	C05922	M-CO2+H[1+]	0.00164353322998068
AMP	Purine metabolism	348.07065	C00020	M+H[1+]	2.7353322997214e-4
dGMP	Purine metabolism	348.07065	C00362	M+H[1+]	2.7353322997214e-4
7-Hydroxymethyl-12-methylbenz[a]anthracene sulfate	Metabolism of xenobiotics by cytochrome P450	336.05761	C19562	M-NH3+H[1+]	6.64667700220889e-5
2-(Formamido)-N1-(5'-phosphoribosyl)acetamidine	Purine metabolism	336.05761	C04640	M+Na[1+]	8.3353323003621e-4
Adenine	Purine metabolism	136.06176	C00147	M+H[1+]	1.64667700062182e-5
5'-Methylthioadenosine	Cysteine and methionine metabolism	298.09674	C00170	M+H[1+]	1.3646677001588e-4
4-Glutathionyl cyclophosphamide	Drug metabolism - cytochrome P450	482.14118	C11583	M-HCOOK+H[1+]	0.00220353323004474
3-Methoxy-4-hydroxyphenylethyleneglycol	Tyrosine metabolism	184.07326	C05594	M[1+]	3.3999999999423e-4
Choline phosphate	Glycerophospholipid metabolism	184.07326	C00588	M[1+]	6.4000000000419e-4
L-Tryptophan	Tryptophan metabolism	159.09182	C00078	M-HCOOH+H[1+]	4.35332300128266e-5
Serotonin	Tryptophan metabolism	159.09182	C00780	M-H2O+H[1+]	1.4353323001614e-4
L-Glutamyl 5-phosphate	Arginine and proline metabolism	230.02221	C03287	M(S34)+H[1+]	3.6646677000362e-4
Pyridoxal phosphate	Vitamin B6 metabolism	230.02221	C00018	M-H2O+H[1+]	9.335332300111e-4
NA	NA	328.09611	C00621	M-NH3+H[1+]	4.26767700218988e-5
Pantothenate	Pantothenate and CoA biosynthesis	242.09975	C00864	M+Na[1+]	2.2646677001603e-4
Cytidine	Pyrimidine metabolism	266.07531	C00475	M+Na[1+]	5.3353322999782e-4
Prostaglandin H2	Arachidonic acid metabolism	437.19174	C00427	M+HCOOK[1+]	0.0018364667700439
Prostaglandin E2	Arachidonic acid metabolism	437.19174	C00584	M+HCOOK[1+]	0.0018364667700439
Prostaglandin D2	Arachidonic acid metabolism	437.19174	C00696	M+HCOOK[1+]	0.0018364667700439
Prostaglandin I2	Arachidonic acid metabolism	437.19174	C01312	M+HCOOK[1+]	0.0018364667700439
Thromboxane A2	Arachidonic acid metabolism	437.19174	C02198	M+HCOOK[1+]	0.0018364667700439
20-OH-Leukotriene B4	Arachidonic acid metabolism	437.19174	C04853	M+HCOOK[1+]	0.0018364667700439
15-Keto-prostaglandin F2alpha	Arachidonic acid metabolism	437.19174	C05960	M+HCOOK[1+]	0.0018364667700439
(5Z)-11alpha-Hydroxy-9,15-dioxoprostanoate	Arachidonic acid metabolism	437.19174	C04671	M+HCOOK[1+]	0.0018364667700439
L-Tryptophan	Tryptophan metabolism	188.07059	C00078	M-NH3+H[1+]	8.64667700000155e-5
5-Methoxyindoleacetate	Tryptophan metabolism	188.07059	C05660	M-H2O+H[1+]	1.35332300033042e-5
beta-Alanine	Pyrimidine metabolism; beta-Alanine metabolism; Propanoate metabolism; Pantothenate and CoA biosynthesis	90.05502	C00099	M+H[1+]	4.35332299986158e-5
L-Alanine	Alanine, aspartate and glutamate metabolism; Selenocompound metabolism	90.05502	C00041	M+H[1+]	4.35332299986158e-5
Sarcosine	Glycine, serine and threonine metabolism; One carbon pool by folate	90.05502	C00213	M+H[1+]	4.35332299986158e-5
L-Aspartate	Arginine biosynthesis; Alanine, aspartate and glutamate metabolism; Histidine metabolism; beta-Alanine metabolism; Nicotinate and nicotinamide metabolism; Pantothenate and CoA biosynthesis	90.05502	C00049	M-CO2+H[1+]	4.35332300128266e-5
D-Aspartate	Alanine, aspartate and glutamate metabolism; D-Amino acid metabolism	90.05502	C00402	M-CO2+H[1+]	4.35332300128266e-5
L-2-Amino-3-oxobutanoic acid	Glycine, serine and threonine metabolism	90.05502	C03508	M-CO+H[1+]	1.4353323001614e-4
L-2-Aminoadipate	Lysine degradation	90.05502	C00956	M-C3H4O2+H[1+]	4.35332299986158e-5
4,4-Dimethyl-5alpha-cholesta-8,14,24-trien-3beta-ol	Steroid biosynthesis	429.37357	C11455	M+H2O+H[1+]	7.9353322996667e-4
4alpha-Methyl-5alpha-ergosta-8,14,24(28)-trien-3beta-ol	Steroid biosynthesis	429.37357	C11508	M+H2O+H[1+]	7.9353322996667e-4
5-Dehydroavenasterol	Steroid biosynthesis	429.37357	C15783	M+H2O+H[1+]	7.9353322996667e-4
Aminopropylcadaverine	Glutathione metabolism	218.13858	C16565	M+NaCl[1+]	7.96466769998e-4
2-Methoxyestrone 3-glucuronide	Steroid hormone biosynthesis	160.07575	C11132	M(C13)+3H[3+]	7.9313343667308e-4
Indole-3-acetaldehyde	Tryptophan metabolism	160.07575	C00637	M+H[1+]	7.35332299939273e-5
Serotonin	Tryptophan metabolism	160.07575	C00780	M-NH3+H[1+]	2.64667700093923e-5
Indolepyruvate	Tryptophan metabolism	160.07575	C00331	M-CO2+H[1+]	7.35332299939273e-5
5-Methoxyindoleacetate	Tryptophan metabolism	160.07575	C05660	M-HCOOH+H[1+]	2.64667700093923e-5
2-Phenyl-1,3-propanediol monocarbamate	Drug metabolism - cytochrome P450	160.07575	C16586	M-H4O2+H[1+]	1.7353322999724e-4
Trypanothione disulfide	Glutathione metabolism	704.28455	C03170	M-H2O+H[1+]	8.2646677003595e-4
L-Adrenaline	Tyrosine metabolism	184.09668	C00788	M+H[1+]	9.64667700031896e-5
L-Normetanephrine	Tyrosine metabolism	184.09668	C05589	M+H[1+]	9.64667700031896e-5
L-Phenylalanine	Phenylalanine metabolism; Phenylalanine, tyrosine and tryptophan biosynthesis	184.09668	C00079	M+H2O+H[1+]	1.9646677003493e-4
Pantothenate	Pantothenate and CoA biosynthesis	184.09668	C00864	M-H4O2+H[1+]	9.64667700316113e-5
Nicotinamide	Nicotinate and nicotinamide metabolism	123.05549	C00153	M+H[1+]	2.1353323000994e-4
Methylimidazoleacetic acid	Histidine metabolism	123.05549	C05828	M-H2O+H[1+]	2.1353322999573e-4
Inosine	Purine metabolism	269.08817	C00294	M+H[1+]	9.35332299718539e-5
4-Pyridoxate	Vitamin B6 metabolism	186.05807	C00847	M(Cl37)+H[1+]	3.9353322998181e-4
AMP	Purine metabolism	348.07042	C00020	M+H[1+]	4.35332299844049e-5
dGMP	Purine metabolism	348.07042	C00362	M+H[1+]	4.35332299844049e-5
N-Acetylneuraminate	Amino sugar and nucleotide sugar metabolism	348.07042	C00270	M+K[1+]	0.00164353322998068
UDP-N-acetyl-alpha-D-glucosamine	Amino sugar and nucleotide sugar metabolism	608.08829	C00043	M+H[1+]	5.8646676995977e-4
UDP-N-acetyl-D-galactosamine	Amino sugar and nucleotide sugar metabolism	608.08829	C00203	M+H[1+]	5.8646676995977e-4
L-2-Aminoadipate	Lysine degradation	134.08123	C00956	M-CO+H[1+]	1.5353322999089e-4
L-Proline	Arginine and proline metabolism	134.08123	C00148	M+H2O+H[1+]	5.3533229987579e-5
D-Proline	Arginine and proline metabolism; D-Amino acid metabolism	134.08123	C00763	M+H2O+H[1+]	5.3533229987579e-5
D-Glucosamine	Amino sugar and nucleotide sugar metabolism	134.08123	C00329	M-HCOOH+H[1+]	4.64667699873189e-5
Allotetrahydrodeoxycorticosterone	Steroid hormone biosynthesis	373.2142	C13713	M+K[1+]	6.2353322994113e-4
all-trans-13,14-Dihydroretinol	Retinol metabolism	373.2142	C15492	M+HCOOK[1+]	3.2353323001643e-4
5alpha-Pregnane-3alpha,17alpha-diol-20-one;	Steroid hormone biosynthesis	373.2142	C22832	M+K[1+]	6.2353322994113e-4
Homogentisate	Ubiquinone and other terpenoid-quinone biosynthesis; Tyrosine metabolism	97.02857	C00544	M-C3H4O2+H[1+]	9.35332300002756e-5
(S)-1-Pyrroline-5-carboxylate	Alanine, aspartate and glutamate metabolism; Arginine and proline metabolism	97.02857	C03912	M-NH3+H[1+]	9.35332300002756e-5
1-Pyrroline-2-carboxylate	Arginine and proline metabolism; D-Amino acid metabolism	97.02857	C03564	M-NH3+H[1+]	9.35332300002756e-5
3,4-Dihydroxyphenylacetate	Tyrosine metabolism	97.02857	C01161	M-C3H4O2+H[1+]	9.35332300002756e-5
3,4-Dihydroxymandelaldehyde	Tyrosine metabolism	97.02857	C05577	M-C3H4O2+H[1+]	9.35332300002756e-5
L-Glutamine	Arginine biosynthesis; Purine metabolism; Pyrimidine metabolism; Alanine, aspartate and glutamate metabolism; Glyoxylate and dicarboxylate metabolism; Nitrogen metabolism	169.05836	C00064	M+Na[1+]	1.64667700062182e-5
(R)-3-Ureidoisobutyrate	Pyrimidine metabolism	169.05836	C21029	M+Na[1+]	1.64667700062182e-5
D-Glutamine	D-Amino acid metabolism	169.05836	C00819	M+Na[1+]	1.64667700062182e-5
(9Z)-Octadecenoic acid	Biosynthesis of unsaturated fatty acids	247.24194	C00712	M-H4O2+H[1+]	3.64667700125665e-5
Androsterone	Steroid hormone biosynthesis	247.24194	C00523	M-CO2+H[1+]	1.3646677001588e-4
Androstan-3alpha,17beta-diol	Steroid hormone biosynthesis	247.24194	C03852	M-HCOOH+H[1+]	1.3646677001588e-4
Dihydrotestosterone	Steroid hormone biosynthesis	247.24194	C03917	M-CO2+H[1+]	1.3646677001588e-4
Androstenediol	Steroid hormone biosynthesis	247.24194	C04295	M-CO2+H[1+]	1.3646677001588e-4
Etiocholanolone	Steroid hormone biosynthesis	247.24194	C04373	M-CO2+H[1+]	1.3646677001588e-4
5beta-Dihydrotestosterone	Steroid hormone biosynthesis	247.24194	C05293	M-CO2+H[1+]	1.3646677001588e-4
Pregnanolone	Steroid hormone biosynthesis	247.24194	C05480	M-C3H4O2+H[1+]	1.3646677001588e-4
Allopregnanolone	Steroid hormone biosynthesis	247.24194	C13712	M-C3H4O2+H[1+]	1.3646677001588e-4
5alpha-Pregnan-20alpha-ol-3-one	Steroid hormone biosynthesis	247.24194	C18041	M-C3H4O2+H[1+]	1.3646677001588e-4
2-Hydroxyiminostilbene	Drug metabolism - cytochrome P450	193.06404	C16604	M-NH3+H[1+]	8.364667700107e-4
GMP	Purine metabolism	364.06536	C00144	M+H[1+]	8.35332299971014e-5
Precursor Z	Folate biosynthesis	364.06536	C18239	M+H[1+]	8.35332299971014e-5
3',5'-Cyclic GMP	Purine metabolism	364.06536	C00942	M+H2O+H[1+]	8.35332299971014e-5
N-Glycoloyl-neuraminate	Amino sugar and nucleotide sugar metabolism	364.06536	C03410	M+K[1+]	0.00168353322993653
Quinolinate	Nicotinate and nicotinamide metabolism	169.03184	C03722	M(C13)+H[1+]	7.3646677000738e-4
Geranyl diphosphate	Terpenoid backbone biosynthesis	169.03184	C00341	M+H+Na[2+]	6.3646677000406e-4
Nicotinate D-ribonucleotide	Nicotinate and nicotinamide metabolism	169.03184	C01185	M+2H[2+]	3.6353322997229e-4
CMP-N-glycoloylneuraminate	Amino sugar and nucleotide sugar metabolism	327.06805	C03691	M+H+Na[2+]	0.00132646676996728
Glycocholate	Primary bile acid biosynthesis	420.31008	C01921	M-HCOOH+H[1+]	7.96466769998e-4
Dihydropteroate	Folate biosynthesis	399.08264	C00921	M+HCOOK[1+]	0.00136353323000549
3-Hydroxy-L-kynurenine	Tryptophan metabolism	227.08447	C03227	M(Cl37)+H[1+]	2.9353323000691e-4
5-Hydroxykynurenine	Tryptophan metabolism	227.08447	C05651	M(Cl37)+H[1+]	2.9353323000691e-4
Biotin	Biotin metabolism	227.08447	C00120	M-H2O+H[1+]	4.064667699879e-4
Sphinganine	Sphingolipid metabolism	302.3052	C00836	M+H[1+]	1.7646676997173e-4
UDP-D-xylose	Amino sugar and nucleotide sugar metabolism	519.03863	C00190	M-H2O+H[1+]	0.00254646677001347
L-Formylkynurenine	Tryptophan metabolism	237.08679	C02700	M+H[1+]	1.8646677000333e-4
Sepiapterin	Folate biosynthesis	237.08679	C00835	M[1+]	5.9000000001674e-4
6-Pyruvoyltetrahydropterin	Folate biosynthesis	237.08679	C03684	M[1+]	5.9000000001674e-4
2-Hydroxyfelbamate	Drug metabolism - cytochrome P450	237.08679	C16582	M-H2O+H[1+]	1.8646677000333e-4
p-Hydroxyfelbamate	Drug metabolism - cytochrome P450	237.08679	C16584	M-H2O+H[1+]	1.8646677000333e-4
L-Kynurenine	Tryptophan metabolism	192.06551	C00328	M-NH3+H[1+]	6.64667700220889e-5
5-Hydroxyindoleacetate	Tryptophan metabolism	192.06551	C05635	M+H[1+]	3.35332299812308e-5
Formyl-5-hydroxykynurenamine	Tryptophan metabolism	192.06551	C05647	M-NH3+H[1+]	6.64667700220889e-5
5-Phenyl-1,3-oxazinane-2,4-dione	Drug metabolism - cytochrome P450	192.06551	C16596	M+H[1+]	3.35332299812308e-5
D-Glucosamine 6-phosphate	Alanine, aspartate and glutamate metabolism; Amino sugar and nucleotide sugar metabolism	192.06551	C00352	M-HCOONa+H[1+]	6.64667700505106e-5
1-Nitronaphthalene	Metabolism of xenobiotics by cytochrome P450	192.06551	C14040	M+H2O+H[1+]	6.64667700220889e-5
3-Carbamoyl-2-phenylpropionic acid	Drug metabolism - cytochrome P450	192.06551	C16591	M-H2O+H[1+]	3.35332299812308e-5
Dihydropteroate	Folate biosynthesis	297.107949	C00921	M-H2O+H[1+]	0.0014274667699965
Hydroxytamoxifen	Drug metabolism - cytochrome P450	388.22639	C05011	M+H[1+]	6.8646677004835e-4
alpha-Hydroxytamoxifen	Drug metabolism - cytochrome P450	388.22639	C16544	M+H[1+]	6.8646677004835e-4
Tamoxifen N-oxide	Drug metabolism - cytochrome P450	388.22639	C16545	M+H[1+]	6.8646677004835e-4
L-Formylkynurenine	Tryptophan metabolism	237.08695	C02700	M+H[1+]	2.64667700093923e-5
Sepiapterin	Folate biosynthesis	237.08695	C00835	M[1+]	7.5000000001068e-4
6-Pyruvoyltetrahydropterin	Folate biosynthesis	237.08695	C03684	M[1+]	7.5000000001068e-4
2-Hydroxyfelbamate	Drug metabolism - cytochrome P450	237.08695	C16582	M-H2O+H[1+]	2.64667700093923e-5
p-Hydroxyfelbamate	Drug metabolism - cytochrome P450	237.08695	C16584	M-H2O+H[1+]	2.64667700093923e-5
Tyramine	Tyrosine metabolism	120.08079	C00483	M-H2O+H[1+]	1.35332299890933e-5
L-Phenylalanine	Phenylalanine metabolism; Phenylalanine, tyrosine and tryptophan biosynthesis	120.08079	C00079	M-HCOOH+H[1+]	8.64667700000155e-5
L-2-Aminoadipate	Lysine degradation	134.08114	C00956	M-CO+H[1+]	6.35332299907532e-5
L-Proline	Arginine and proline metabolism	134.08114	C00148	M+H2O+H[1+]	3.64667700125665e-5
D-Proline	Arginine and proline metabolism; D-Amino acid metabolism	134.08114	C00763	M+H2O+H[1+]	3.64667700125665e-5
D-Glucosamine	Amino sugar and nucleotide sugar metabolism	134.08114	C00329	M-HCOOH+H[1+]	1.3646676998746e-4
(R)-4'-Phosphopantothenoyl-L-cysteine	Pantothenate and CoA biosynthesis	335.10601	C04352	M-HCOONa+H[1+]	6.64667700220889e-5
L-Leucine	Valine, leucine and isoleucine degradation; Valine, leucine and isoleucine biosynthesis	132.10209	C00123	M+H[1+]	2.1353322998152e-4
L-Isoleucine	Valine, leucine and isoleucine degradation; Valine, leucine and isoleucine biosynthesis	132.10209	C00407	M+H[1+]	2.1353322998152e-4
sn-Glycero-3-phosphoethanolamine	Glycerophospholipid metabolism; Ether lipid metabolism	132.10209	C01233	M-HCOOK+H[1+]	2.1353322998152e-4
Indole-3-acetate	Tryptophan metabolism	176.07067	C00954	M+H[1+]	9.35332300002756e-5
5-Hydroxyindoleacetaldehyde	Tryptophan metabolism	176.07067	C05634	M+H[1+]	9.35332300002756e-5
Indolepyruvate	Tryptophan metabolism	176.07067	C00331	M-CO+H[1+]	1.9353323000359e-4
3-Carbamoyl-2-phenylpropionaldehyde	Drug metabolism - cytochrome P450	176.07067	C16587	M-H2O+H[1+]	9.35332300002756e-5
4-Hydroxy-5-phenyltetrahydro-1,3-oxazin-2-one	Drug metabolism - cytochrome P450	176.07067	C16595	M-H2O+H[1+]	9.35332300002756e-5
AMP	Purine metabolism	370.05223	C00020	M+Na[1+]	1.4646677004748e-4
dGMP	Purine metabolism	370.05223	C00362	M+Na[1+]	1.4646677004748e-4
N-Acetyl-D-glucosamine 6-phosphate	Amino sugar and nucleotide sugar metabolism	370.05223	C00357	M+HCOONa[1+]	0.00125353322999899
N-Acetyl-D-mannosamine 6-phosphate	Amino sugar and nucleotide sugar metabolism	370.05223	C04257	M+HCOONa[1+]	0.00125353322999899
N-Acetyl-alpha-D-glucosamine 1-phosphate	Amino sugar and nucleotide sugar metabolism	370.05223	C04501	M+HCOONa[1+]	0.00125353322999899
N-Acetyl-alpha-D-galactosamine 1-phosphate	Amino sugar and nucleotide sugar metabolism	370.05223	C18060	M+HCOONa[1+]	0.00125353322999899
N-Acetylaspartylglutamate	Alanine, aspartate and glutamate metabolism	373.08523	C12270	M+HCOONa[1+]	1.4646676999063e-4
NA	NA	265.081793	C11736	M+H2O+H[1+]	0.001283466770019
NA	NA	265.081793	C12739	M+H2O+H[1+]	0.001283466770019
5-Fluorouridine monophosphate	Drug metabolism - other enzymes	183.01121	C16634	M+H+Na[2+]	2.6646677002872e-4
5-Phospho-alpha-D-ribose 1-diphosphate	Pentose phosphate pathway; Purine metabolism; Pyrimidine metabolism	389.95206	C00119	M[1+]	2.6000000002568e-4
Sphingosine	Sphingolipid metabolism	282.27903	C00319	M-H2O+H[1+]	4.64667700157406e-5
3-Dehydrosphinganine	Sphingolipid metabolism	282.27903	C02934	M-H2O+H[1+]	4.64667700157406e-5
Phytosphingosine	Sphingolipid metabolism	282.27903	C12144	M-H4O2+H[1+]	4.64667700157406e-5
Thymidine	Pyrimidine metabolism	245.09532	C00214	M(Cl37)+H[1+]	5.4353322997258e-4
Cytidine	Pyrimidine metabolism	245.09532	C00475	M(C13)+H[1+]	8.5646677001705e-4
Biotin	Biotin metabolism	245.09532	C00120	M+H[1+]	1.5646677002223e-4
Nicotinamide	Nicotinate and nicotinamide metabolism	123.05503	C00153	M+H[1+]	2.4646676999395e-4
Methylimidazoleacetic acid	Histidine metabolism	123.05503	C05828	M-H2O+H[1+]	2.4646677000816e-4
Guanosine	Purine metabolism	283.09229	C00387	M[1+]	5.8999999998832e-4
CMP-N-trimethyl-2-aminoethylphosphonate	Phosphonate and phosphinate metabolism	473.11971	C05674	M[1+]	4.9000000001342e-4
Glutathione disulfide	Glutathione metabolism	613.15908	C00127	M+H[1+]	1.9646677003493e-4
Pantothenate	Pantothenate and CoA biosynthesis	220.11795	C00864	M+H[1+]	2.64667700093923e-5
Cholic acid	Primary bile acid biosynthesis	391.28412	C00695	M-H2O+H[1+]	1.5646677002223e-4
L-Citrulline	Arginine biosynthesis	244.09037	C00327	M+HCOONa[1+]	6.46677000304408e-6
Cytidine	Pyrimidine metabolism	266.07462	C00475	M+Na[1+]	1.5646677002223e-4
dZMP	Purine metabolism	319.08994	C22441	M-CO+H[1+]	0.00143646676997378
Pantothenate	Pantothenate and CoA biosynthesis	242.09986	C00864	M+Na[1+]	1.1646677000953e-4
N-Acetylserotonin	Tryptophan metabolism	237.12324	C00978	M+H2O+H[1+]	1.3646677001588e-4
Formyl-N-acetyl-5-methoxykynurenamine	Tryptophan metabolism	237.12324	C05642	M-CO+H[1+]	3.64667699841448e-5
Guanine	Purine metabolism	152.05667	C00242	M+H[1+]	6.46677000304408e-6
8-Hydroxyadenine	Purine metabolism	152.05667	C22499	M+H[1+]	6.46677000304408e-6
(R)-4'-Phosphopantothenoyl-L-cysteine	Pantothenate and CoA biosynthesis	357.0876	C04352	M-HCOOH+H[1+]	4.7646677001012e-4
1a,11b-Dihydro-4,9-dimethylbenz[a]anthra[3,4-b]oxirene	Metabolism of xenobiotics by cytochrome P450	357.0876	C19489	M+HCOOK[1+]	0.00107646676997319
7-Hydroxymethyl-12-methylbenz[a]anthracene	Metabolism of xenobiotics by cytochrome P450	357.0876	C19561	M+HCOOK[1+]	0.00107646676997319
7,12-Dimethylbenz[a]anthracene 5,6-oxide	Metabolism of xenobiotics by cytochrome P450	357.0876	C19604	M+HCOOK[1+]	0.00107646676997319
L-Kynurenine	Tryptophan metabolism	137.07099	C00328	M-C3H4O2+H[1+]	1.35332300033042e-5
Formyl-5-hydroxykynurenamine	Tryptophan metabolism	137.07099	C05647	M-C3H4O2+H[1+]	1.35332300033042e-5
1-Methylnicotinamide	Nicotinate and nicotinamide metabolism	137.07099	C02918	M[1+]	5.0999999999135e-4
Chenodeoxycholate	Primary bile acid biosynthesis	197.15353	C02528	M+2H[2+]	9.64667700316113e-5
sn-Glycero-3-phosphocholine	Glycerophospholipid metabolism; Ether lipid metabolism	258.11003	C00670	M[1+]	5.6999999998197e-4
L-Formylkynurenine	Tryptophan metabolism	237.08693	C02700	M+H[1+]	4.64667700157406e-5
Sepiapterin	Folate biosynthesis	237.08693	C00835	M[1+]	7.3000000000433e-4
6-Pyruvoyltetrahydropterin	Folate biosynthesis	237.08693	C03684	M[1+]	7.3000000000433e-4
2-Hydroxyfelbamate	Drug metabolism - cytochrome P450	237.08693	C16582	M-H2O+H[1+]	4.64667700157406e-5
p-Hydroxyfelbamate	Drug metabolism - cytochrome P450	237.08693	C16584	M-H2O+H[1+]	4.64667700157406e-5
(R)-4'-Phosphopantothenoyl-L-cysteine	Pantothenate and CoA biosynthesis	335.10597	C04352	M-HCOONa+H[1+]	1.0646677003478e-4
(R)-4'-Phosphopantothenoyl-L-cysteine	Pantothenate and CoA biosynthesis	335.10609	C04352	M-HCOONa+H[1+]	1.35332299464608e-5
L-Adrenaline	Tyrosine metabolism	202.10724	C00788	M+H2O+H[1+]	1.3646677001588e-4
L-Normetanephrine	Tyrosine metabolism	202.10724	C05589	M+H2O+H[1+]	1.3646677001588e-4
Pantothenate	Pantothenate and CoA biosynthesis	202.10724	C00864	M-H2O+H[1+]	1.3646677001588e-4
Formyl-N-acetyl-5-methoxykynurenamine	Tryptophan metabolism	333.10458	C05642	M+HCOONa[1+]	0.00109646676997954
L-Glutamine	Arginine biosynthesis; Purine metabolism; Pyrimidine metabolism; Alanine, aspartate and glutamate metabolism; Glyoxylate and dicarboxylate metabolism; Nitrogen metabolism	147.07639	C00064	M+H[1+]	1.35332300033042e-5
(R)-3-Ureidoisobutyrate	Pyrimidine metabolism	147.07639	C21029	M+H[1+]	1.35332300033042e-5
D-Glutamine	D-Amino acid metabolism	147.07639	C00819	M+H[1+]	1.35332300033042e-5
(R)-5,6-Dihydrothymine	Pyrimidine metabolism	147.07639	C21028	M+H2O+H[1+]	8.64667700284372e-5
N-Formimino-L-glutamate	Histidine metabolism	147.07639	C00439	M-CO+H[1+]	1.35332300033042e-5
Thymidine	Pyrimidine metabolism	245.09531	C00214	M(Cl37)+H[1+]	5.3353322999782e-4
Cytidine	Pyrimidine metabolism	245.09531	C00475	M(C13)+H[1+]	8.664667699918e-4
Biotin	Biotin metabolism	245.09531	C00120	M+H[1+]	1.6646676999698e-4
Hypoxanthine	Purine metabolism	137.04592	C00262	M+H[1+]	1.4353322998772e-4
L-Homocysteine	Cysteine and methionine metabolism; One carbon pool by folate	137.04592	C00155	M(C13)+H[1+]	1.5646677002223e-4
7-Methyluric acid	Caffeine metabolism	137.04592	C16355	M-HCOOH+H[1+]	4.35332299844049e-5
1-Methyluric acid	Caffeine metabolism	137.04592	C16359	M-HCOOH+H[1+]	4.35332299844049e-5
N-Acetyl-L-aspartate	Alanine, aspartate and glutamate metabolism	198.03726	C01042	M+Na[1+]	1.1646677000953e-4
L-1-Pyrroline-3-hydroxy-5-carboxylate	Arginine and proline metabolism	198.03726	C04281	M+HCOONa[1+]	1.64667699777965e-5
5-Oxo-D-proline	D-Amino acid metabolism	198.03726	C02237	M+HCOONa[1+]	1.64667699777965e-5
1-Pyrroline-4-hydroxy-2-carboxylate	D-Amino acid metabolism	198.03726	C04282	M+HCOONa[1+]	1.64667699777965e-5
5-Oxoproline	Glutathione metabolism	198.03726	C01879	M+HCOONa[1+]	1.64667699777965e-5
Formyl-N-acetyl-5-methoxykynurenamine	Tryptophan metabolism	283.12851	C05642	M+H2O+H[1+]	3.6646677000362e-4
Pantothenate	Pantothenate and CoA biosynthesis	258.07358	C00864	M+K[1+]	1.0353323000345e-4
N-Acetyl-D-glucosamine 6-phosphate	Amino sugar and nucleotide sugar metabolism	258.07358	C00357	M-CO2+H[1+]	1.9646677003493e-4
N-Acetyl-D-mannosamine 6-phosphate	Amino sugar and nucleotide sugar metabolism	258.07358	C04257	M-CO2+H[1+]	1.9646677003493e-4
N-Acetyl-alpha-D-glucosamine 1-phosphate	Amino sugar and nucleotide sugar metabolism	258.07358	C04501	M-CO2+H[1+]	1.9646677003493e-4
N-Acetyl-alpha-D-galactosamine 1-phosphate	Amino sugar and nucleotide sugar metabolism	258.07358	C18060	M-CO2+H[1+]	1.9646677003493e-4
AMP	Purine metabolism	370.05239	C00020	M+Na[1+]	1.35332299464608e-5
dGMP	Purine metabolism	370.05239	C00362	M+Na[1+]	1.35332299464608e-5
N-Acetyl-D-glucosamine 6-phosphate	Amino sugar and nucleotide sugar metabolism	370.05239	C00357	M+HCOONa[1+]	0.00141353322999294
N-Acetyl-D-mannosamine 6-phosphate	Amino sugar and nucleotide sugar metabolism	370.05239	C04257	M+HCOONa[1+]	0.00141353322999294
N-Acetyl-alpha-D-glucosamine 1-phosphate	Amino sugar and nucleotide sugar metabolism	370.05239	C04501	M+HCOONa[1+]	0.00141353322999294
N-Acetyl-alpha-D-galactosamine 1-phosphate	Amino sugar and nucleotide sugar metabolism	370.05239	C18060	M+HCOONa[1+]	0.00141353322999294
Tetrahydrofolate	Glycine, serine and threonine metabolism; One carbon pool by folate; Lipoic acid metabolism; Folate biosynthesis	400.17455	C00101	M-HCOOH+H[1+]	0.00167353323001862
Dihydrofolate	One carbon pool by folate; Folate biosynthesis	400.17455	C00415	M-CO2+H[1+]	0.00177353322999352
Cholic acid	Primary bile acid biosynthesis	391.28425	C00695	M-H2O+H[1+]	2.64667700093923e-5
Hypoxanthine	Purine metabolism	137.04595	C00262	M+H[1+]	1.7353322999724e-4
L-Homocysteine	Cysteine and methionine metabolism; One carbon pool by folate	137.04595	C00155	M(C13)+H[1+]	1.2646677001271e-4
7-Methyluric acid	Caffeine metabolism	137.04595	C16355	M-HCOOH+H[1+]	7.35332299939273e-5
1-Methyluric acid	Caffeine metabolism	137.04595	C16359	M-HCOOH+H[1+]	7.35332299939273e-5
Porphobilinogen	Porphyrin metabolism	245.11313	C00931	M+H2O+H[1+]	1.4646677001906e-4
GDP-L-fucose	Fructose and mannose metabolism; Amino sugar and nucleotide sugar metabolism	590.08946	C00325	M+H[1+]	1.64667699209531e-5
L-Methionine	Cysteine and methionine metabolism; One carbon pool by folate	150.05847	C00073	M+H[1+]	1.9353323000359e-4
L-Tryptophan	Tryptophan metabolism	205.09705	C00078	M+H[1+]	1.2646677001271e-4
L-Glutamine	Arginine biosynthesis; Purine metabolism; Pyrimidine metabolism; Alanine, aspartate and glutamate metabolism; Glyoxylate and dicarboxylate metabolism; Nitrogen metabolism	147.07655	C00064	M+H[1+]	1.7353322999724e-4
(R)-3-Ureidoisobutyrate	Pyrimidine metabolism	147.07655	C21029	M+H[1+]	1.7353322999724e-4
D-Glutamine	D-Amino acid metabolism	147.07655	C00819	M+H[1+]	1.7353322999724e-4
(R)-5,6-Dihydrothymine	Pyrimidine metabolism	147.07655	C21028	M+H2O+H[1+]	7.35332299655056e-5
N-Formimino-L-glutamate	Histidine metabolism	147.07655	C00439	M-CO+H[1+]	1.7353322999724e-4
Carnitine	Lysine degradation	162.11251	C00487	M[1+]	4.9000000001342e-4
3,4-Dihydroxymandelate	Tyrosine metabolism	117.0576	C05580	M-HCOONa+H[1+]	5.2353322998044e-4
L-Methionine	Cysteine and methionine metabolism; One carbon pool by folate	114.03721	C00073	M-H4O2+H[1+]	1.3353323001297e-4
S-Adenosyl-L-methionine	Cysteine and methionine metabolism; Arginine and proline metabolism; One carbon pool by folate	467.13314	C00019	M+HCOONa[1+]	0.00126353323003059
Geranylgeranyl diphosphate	Terpenoid backbone biosynthesis	509.16058	C00353	M+NaCl[1+]	0.0011035332299798
THF-L-glutamate	Folate biosynthesis	659.17968	C09332	M+HCOOK[1+]	0.00249646677002602
Aminopropylcadaverine	Glutathione metabolism	218.13847	C16565	M+NaCl[1+]	9.0646676997607e-4
L-Arginine	Arginine biosynthesis; Arginine and proline metabolism	175.1189	C00062	M+H[1+]	7.6466770025263e-5
D-Arginine	D-Amino acid metabolism	175.1189	C00792	M+H[1+]	7.6466770025263e-5
2-Methoxyestrone 3-glucuronide	Steroid hormone biosynthesis	459.19907	C11132	M-H2O+H[1+]	0.00220646677001923
Guanine	Purine metabolism	152.05689	C00242	M+H[1+]	2.1353323000994e-4
8-Hydroxyadenine	Purine metabolism	152.05689	C22499	M+H[1+]	2.1353323000994e-4
Taurocholate	Primary bile acid biosynthesis; Taurine and hypotaurine metabolism	584.28543	C05122	M+HCOONa[1+]	9.4646676996035e-4
(S)-Dihydroorotate	Pyrimidine metabolism	160.04273	C00337	M(C13)+H[1+]	7.4646677001055e-4
2-Aminomuconate	Tryptophan metabolism	160.04273	C02220	M(Cl37)+H[1+]	7.5353323001081e-4
L-Glutamine	Arginine biosynthesis; Purine metabolism; Pyrimidine metabolism; Alanine, aspartate and glutamate metabolism; Glyoxylate and dicarboxylate metabolism; Nitrogen metabolism	169.05839	C00064	M+Na[1+]	1.35332300033042e-5
(R)-3-Ureidoisobutyrate	Pyrimidine metabolism	169.05839	C21029	M+Na[1+]	1.35332300033042e-5
D-Glutamine	D-Amino acid metabolism	169.05839	C00819	M+Na[1+]	1.35332300033042e-5
Cytidine	Pyrimidine metabolism	244.09273	C00475	M+H[1+]	4.64667700157406e-5
Acetyl adenylate	Pyruvate metabolism	362.08592	C05993	M-CO+H[1+]	4.35332299844049e-5
N-Acetylneuraminate 9-phosphate	Amino sugar and nucleotide sugar metabolism	362.08592	C06241	M-CO+H[1+]	0.00134353322999914
GMP	Purine metabolism	364.06531	C00144	M+H[1+]	3.35332300096525e-5
Precursor Z	Folate biosynthesis	364.06531	C18239	M+H[1+]	3.35332300096525e-5
3',5'-Cyclic GMP	Purine metabolism	364.06531	C00942	M+H2O+H[1+]	3.35332300096525e-5
N-Glycoloyl-neuraminate	Amino sugar and nucleotide sugar metabolism	364.06531	C03410	M+K[1+]	0.00163353322994908
Indole-3-acetaldehyde	Tryptophan metabolism	160.07558	C00637	M+H[1+]	9.64667700031896e-5
Serotonin	Tryptophan metabolism	160.07558	C00780	M-NH3+H[1+]	1.964667700065e-4
Indolepyruvate	Tryptophan metabolism	160.07558	C00331	M-CO2+H[1+]	9.64667700031896e-5
5-Methoxyindoleacetate	Tryptophan metabolism	160.07558	C05660	M-HCOOH+H[1+]	1.964667700065e-4
2-Phenyl-1,3-propanediol monocarbamate	Drug metabolism - cytochrome P450	160.07558	C16586	M-H4O2+H[1+]	3.53323000013006e-6
Cytidine	Pyrimidine metabolism	244.09246	C00475	M+H[1+]	3.1646677001617e-4
(R)-4'-Phosphopantothenoyl-L-cysteine	Pantothenate and CoA biosynthesis	335.10578	C04352	M-HCOONa+H[1+]	2.9646677006667e-4
5-Amino-4-imidazolecarboxyamide	Purine metabolism	110.03517	C04051	M-NH3+H[1+]	1.9353323000359e-4
Formylanthranilate	Tryptophan metabolism	149.02325	C05653	M-NH3+H[1+]	1.2646677001271e-4
3,4-Dihydroxymandelate	Tyrosine metabolism	149.02325	C05580	M-H4O2+H[1+]	2.64667700378141e-5
Didemethylcitalopram	Drug metabolism - cytochrome P450	381.10087	C16609	M+HCOOK[1+]	2.0646677000968e-4
Adenine	Purine metabolism	136.06207	C00147	M+H[1+]	2.9353323000691e-4
5,6-Dihydroxyindole	Tyrosine metabolism	150.05497	C05578	M+H[1+]	6.46677000304408e-6
Dopaquinone	Tyrosine metabolism	150.05497	C00822	M-HCOOH+H[1+]	1.0646677000636e-4
L-Dopachrome	Tyrosine metabolism	150.05497	C01693	M-CO2+H[1+]	6.46677000304408e-6
5,6-Dihydroxyindole-2-carboxylate	Tyrosine metabolism	150.05497	C04185	M-CO2+H[1+]	6.46677000304408e-6
Pyridoxal	Vitamin B6 metabolism	150.05497	C00250	M-H2O+H[1+]	9.35332300002756e-5
NAD+	Nicotinate and nicotinamide metabolism	664.11617	C00003	M[1+]	7.2999999997591e-4
N-Carbamoyl-L-aspartate	Pyrimidine metabolism; Alanine, aspartate and glutamate metabolism	179.04841	C00438	M(Cl37)+H[1+]	6.3353323000114e-4
Cys-Gly	Glutathione metabolism	179.04841	C01419	M+H[1+]	6.64667700220889e-5
gamma-L-Glutamyl-L-cysteine	Glutathione metabolism	179.04841	C00669	M-C3H4O2+H[1+]	6.64667700220889e-5
L-Cystine	Cysteine and methionine metabolism	241.03101	C00491	M+H[1+]	6.64667699936672e-5
5-Phospho-alpha-D-ribose 1-diphosphate	Pentose phosphate pathway; Purine metabolism; Pyrimidine metabolism	389.9519	C00119	M[1+]	1.0000000003174e-4
3-Methylbutanoyl-CoA	Valine, leucine and isoleucine degradation	427.09515	C02939	M(C13)+2H[2+]	1.7646677002858e-4
(S)-2-Methylbutanoyl-CoA	Valine, leucine and isoleucine degradation	427.09515	C15980	M(C13)+2H[2+]	1.7646677002858e-4
Guanosine	Purine metabolism	284.09896	C00387	M+H[1+]	1.64667700346399e-5
L-Cystine	Cysteine and methionine metabolism	241.03144	C00491	M+H[1+]	3.6353323000071e-4
2-(Formamido)-N1-(5'-phosphoribosyl)acetamidine	Purine metabolism	314.07545	C04640	M+H[1+]	6.7353322998542e-4
Aflatoxin B1	Metabolism of xenobiotics by cytochrome P450	314.07545	C06800	M(C13)+H[1+]	0.00137353322998024
Aminoimidazole ribotide	Purine metabolism	314.07545	C03373	M+H2O+H[1+]	6.7353322998542e-4
5'-Deoxy-5-fluorocytidine	Drug metabolism - other enzymes	314.07545	C16635	M+HCOONa[1+]	4.2646677002267e-4
Thymidine	Pyrimidine metabolism	245.09554	C00214	M(Cl37)+H[1+]	7.6353322998556e-4
Cytidine	Pyrimidine metabolism	245.09554	C00475	M(C13)+H[1+]	6.3646677000406e-4
Biotin	Biotin metabolism	245.09554	C00120	M+H[1+]	6.35332299907532e-5
L-2-Aminoadipate	Lysine degradation	134.08116	C00956	M-CO+H[1+]	8.35332299971014e-5
L-Proline	Arginine and proline metabolism	134.08116	C00148	M+H2O+H[1+]	1.64667700062182e-5
D-Proline	Arginine and proline metabolism; D-Amino acid metabolism	134.08116	C00763	M+H2O+H[1+]	1.64667700062182e-5
D-Glucosamine	Amino sugar and nucleotide sugar metabolism	134.08116	C00329	M-HCOOH+H[1+]	1.1646676998111e-4
L-2-Aminoadipate	Lysine degradation	134.08112	C00956	M-CO+H[1+]	4.35332299844049e-5
L-Proline	Arginine and proline metabolism	134.08112	C00148	M+H2O+H[1+]	5.64667700189148e-5
D-Proline	Arginine and proline metabolism; D-Amino acid metabolism	134.08112	C00763	M+H2O+H[1+]	5.64667700189148e-5
D-Glucosamine	Amino sugar and nucleotide sugar metabolism	134.08112	C00329	M-HCOOH+H[1+]	1.5646676999381e-4
(R)-4'-Phosphopantothenoyl-L-cysteine	Pantothenate and CoA biosynthesis	335.106	C04352	M-HCOONa+H[1+]	7.64667700536847e-5
5'-Methylthioadenosine	Cysteine and methionine metabolism	298.09688	C00170	M+H[1+]	3.53322997170835e-6
Guanine	Purine metabolism	135.03025	C00242	M-NH3+H[1+]	7.35332299939273e-5
8-Hydroxyadenine	Purine metabolism	135.03025	C22499	M-NH3+H[1+]	7.35332299939273e-5
Xanthine	Purine metabolism	135.03025	C00385	M-H2O+H[1+]	1.7353322999724e-4
(R)-Lipoate	Lipoic acid metabolism	135.03025	C16241	M-C3H4O2+H[1+]	5.735332299821e-4
NA	NA	135.03025	C11736	M+H+Na[2+]	6.2646677000088e-4
NA	NA	135.03025	C12739	M+H+Na[2+]	6.2646677000088e-4
Indole-3-acetaldehyde	Tryptophan metabolism	160.07564	C00637	M+H[1+]	3.64667700125665e-5
Serotonin	Tryptophan metabolism	160.07564	C00780	M-NH3+H[1+]	1.3646677001588e-4
Indolepyruvate	Tryptophan metabolism	160.07564	C00331	M-CO2+H[1+]	3.64667700125665e-5
5-Methoxyindoleacetate	Tryptophan metabolism	160.07564	C05660	M-HCOOH+H[1+]	1.3646677001588e-4
2-Phenyl-1,3-propanediol monocarbamate	Drug metabolism - cytochrome P450	160.07564	C16586	M-H4O2+H[1+]	6.35332299907532e-5
Androsterone	Steroid hormone biosynthesis	263.23684	C00523	M-CO+H[1+]	3.64667700409882e-5
Dihydrotestosterone	Steroid hormone biosynthesis	263.23684	C03917	M-CO+H[1+]	3.64667700409882e-5
Androstenediol	Steroid hormone biosynthesis	263.23684	C04295	M-CO+H[1+]	3.64667700409882e-5
Etiocholanolone	Steroid hormone biosynthesis	263.23684	C04373	M-CO+H[1+]	3.64667700409882e-5
5beta-Dihydrotestosterone	Steroid hormone biosynthesis	263.23684	C05293	M-CO+H[1+]	3.64667700409882e-5
Allotetrahydrodeoxycorticosterone	Steroid hormone biosynthesis	263.23684	C13713	M-C3H4O2+H[1+]	1.3646677007273e-4
Linoleate	Linoleic acid metabolism; Biosynthesis of unsaturated fatty acids	263.23684	C01595	M-H2O+H[1+]	3.64667700409882e-5
11-cis-Retinyl palmitate	Retinol metabolism	263.23684	C03455	M+2H[2+]	8.64667700284372e-5
5alpha-Pregnane-3alpha,17alpha-diol-20-one;	Steroid hormone biosynthesis	263.23684	C22832	M-C3H4O2+H[1+]	1.3646677007273e-4
(R)-4'-Phosphopantothenoyl-L-cysteine	Pantothenate and CoA biosynthesis	335.10692	C04352	M-HCOONa+H[1+]	8.4353322995411e-4
L-Glutamine	Arginine biosynthesis; Purine metabolism; Pyrimidine metabolism; Alanine, aspartate and glutamate metabolism; Glyoxylate and dicarboxylate metabolism; Nitrogen metabolism	169.05837	C00064	M+Na[1+]	6.46677000304408e-6
(R)-3-Ureidoisobutyrate	Pyrimidine metabolism	169.05837	C21029	M+Na[1+]	6.46677000304408e-6
D-Glutamine	D-Amino acid metabolism	169.05837	C00819	M+Na[1+]	6.46677000304408e-6
2-Aminomuconate	Tryptophan metabolism	160.042593	C02220	M(Cl37)+H[1+]	6.1653323001564e-4
Prostaglandin G2	Arachidonic acid metabolism	297.20613	C05956	M-C3H4O2+H[1+]	5.35332299591573e-5
Sphingosine	Sphingolipid metabolism	300.28972	C00319	M+H[1+]	4.35332299844049e-5
3-Dehydrosphinganine	Sphingolipid metabolism	300.28972	C02934	M+H[1+]	4.35332299844049e-5
Phytosphingosine	Sphingolipid metabolism	300.28972	C12144	M-H2O+H[1+]	4.35332299844049e-5
L-Cystine	Cysteine and methionine metabolism	241.031	C00491	M+H[1+]	7.64667699968413e-5
5'-Methylthioadenosine	Cysteine and methionine metabolism	298.09676	C00170	M+H[1+]	1.1646677000953e-4
Adenine	Purine metabolism	136.06173	C00147	M+H[1+]	4.64667699873189e-5
3alpha,7alpha-Dihydroxy-5beta-cholestan-26-al	Primary bile acid biosynthesis	441.33378	C05445	M+Na[1+]	1.9646676997808e-4
7alpha,12alpha-Dihydroxy-5beta-cholestan-3-one	Primary bile acid biosynthesis	441.33378	C05453	M+Na[1+]	1.9646676997808e-4
7alpha,27-Dihydroxycholesterol	Primary bile acid biosynthesis	441.33378	C06341	M+Na[1+]	1.9646676997808e-4
(24S)-Cholest-5-ene-3beta,7alpha,24-triol	Primary bile acid biosynthesis	441.33378	C15518	M+Na[1+]	1.9646676997808e-4
Cholest-5-ene-3beta,7alpha,25-triol	Primary bile acid biosynthesis	441.33378	C15520	M+Na[1+]	1.9646676997808e-4
17alpha,20alpha-Dihydroxycholesterol	Steroid hormone biosynthesis	441.33378	C05499	M+Na[1+]	1.9646676997808e-4
20alpha,22beta-Dihydroxycholesterol	Steroid hormone biosynthesis	441.33378	C05501	M+Na[1+]	1.9646676997808e-4
Sedoheptulose 7-phosphate	Pentose phosphate pathway	309.05709	C05382	M+H2O+H[1+]	0.00108646677000479
N-Acetyl-D-galactosamine	Amino sugar and nucleotide sugar metabolism	222.09679	C01132	M+H[1+]	3.8646677000997e-4
N-Acetyl-D-glucosamine	Amino sugar and nucleotide sugar metabolism	222.09679	C00140	M+H[1+]	3.8646677000997e-4
N-Acetyl-D-mannosamine	Amino sugar and nucleotide sugar metabolism	222.09679	C00645	M+H[1+]	3.8646677000997e-4
Adenosine	Purine metabolism; One carbon pool by folate	250.09327	C00212	M-H2O+H[1+]	2.0646676998126e-4
Deoxyguanosine	Purine metabolism	250.09327	C00330	M-H2O+H[1+]	2.0646676998126e-4
Betaine	Glycine, serine and threonine metabolism; One carbon pool by folate	202.04852	C00719	M+HCOOK[1+]	9.4353322998586e-4
L-Valine	Valine, leucine and isoleucine degradation; Valine, leucine and isoleucine biosynthesis; Pantothenate and CoA biosynthesis	202.04852	C00183	M+HCOOK[1+]	9.4353322998586e-4
2-Amino-3-carboxymuconate semialdehyde	Tryptophan metabolism	188.03494	C04409	M(S34)+H[1+]	5.3646677000074e-4
4-(2-Amino-3-hydroxyphenyl)-2,4-dioxobutanoate	Tryptophan metabolism	188.03494	C05645	M-H4O2+H[1+]	7.6353322998556e-4
CMP-3-deoxy-D-glycero-D-galacto-non-2-ulopyranosonate	Amino sugar and nucleotide sugar metabolism	575.12951	C21384	M(C13)+H[1+]	0.00186646677013869
Glutathione	Glutathione metabolism	307.08388	C00051	M[1+]	8.00000000253931e-5
Glutathione disulfide	Glutathione metabolism	307.08388	C00127	M+2H[2+]	6.0353322999162e-4
(S)-Dihydroorotate	Pyrimidine metabolism	160.04271	C00337	M(C13)+H[1+]	7.664667700169e-4
2-Aminomuconate	Tryptophan metabolism	160.04271	C02220	M(Cl37)+H[1+]	7.3353323000446e-4
Guanine	Purine metabolism	135.03029	C00242	M-NH3+H[1+]	1.1353323000662e-4
8-Hydroxyadenine	Purine metabolism	135.03029	C22499	M-NH3+H[1+]	1.1353323000662e-4
Xanthine	Purine metabolism	135.03029	C00385	M-H2O+H[1+]	2.1353323000994e-4
(R)-Lipoate	Lipoic acid metabolism	135.03029	C16241	M-C3H4O2+H[1+]	6.135332299948e-4
NA	NA	135.03029	C11736	M+H+Na[2+]	5.8646676998819e-4
NA	NA	135.03029	C12739	M+H+Na[2+]	5.8646676998819e-4
L-Methionine	Cysteine and methionine metabolism; One carbon pool by folate	114.03726	C00073	M-H4O2+H[1+]	1.8353323001463e-4
Estrone glucuronide	Steroid hormone biosynthesis	446.19525	C11133	M[1+]	0.00114999999999554
Pantetheine	Pantothenate and CoA biosynthesis	261.12658	C00831	M-H2O+H[1+]	9.64667700031896e-5
(1aalpha,2beta,3alpha,11calpha)-1a,2,3,11c-Tetrahydro-6,11-dimethylbenzo[6,7]phenanthro[3,4-b]oxirene-2,3-diol	Metabolism of xenobiotics by cytochrome P450	261.12658	C19559	M-HCOOH+H[1+]	8.9646677002974e-4
Spermidine	Arginine and proline metabolism; beta-Alanine metabolism; Glutathione metabolism	204.12303	C00315	M+NaCl[1+]	7.4646677001055e-4
Indole-3-acetate	Tryptophan metabolism	176.07058	C00954	M+H[1+]	3.53323000013006e-6
5-Hydroxyindoleacetaldehyde	Tryptophan metabolism	176.07058	C05634	M+H[1+]	3.53323000013006e-6
Indolepyruvate	Tryptophan metabolism	176.07058	C00331	M-CO+H[1+]	1.0353323000345e-4
3-Carbamoyl-2-phenylpropionaldehyde	Drug metabolism - cytochrome P450	176.07058	C16587	M-H2O+H[1+]	3.53323000013006e-6
4-Hydroxy-5-phenyltetrahydro-1,3-oxazin-2-one	Drug metabolism - cytochrome P450	176.07058	C16595	M-H2O+H[1+]	3.53323000013006e-6
L-Arginine	Arginine biosynthesis; Arginine and proline metabolism	158.09235	C00062	M-NH3+H[1+]	1.2646677001271e-4
D-Arginine	D-Amino acid metabolism	158.09235	C00792	M-NH3+H[1+]	1.2646677001271e-4
L-Citrulline	Arginine biosynthesis	158.09235	C00327	M-H2O+H[1+]	2.64667699809706e-5
(R)-4'-Phosphopantothenoyl-L-cysteine	Pantothenate and CoA biosynthesis	335.10624	C04352	M-HCOONa+H[1+]	1.6353322996565e-4
4-Hydroxyphenylacetate	Tyrosine metabolism	154.05861	C00642	M(C13)+H[1+]	6.3353322997272e-4
3,4-Dihydroxyphenylacetaldehyde	Tyrosine metabolism	154.05861	C04043	M(C13)+H[1+]	6.3353322997272e-4
2-Hydroxyphenylacetate	Phenylalanine metabolism	154.05861	C05852	M(C13)+H[1+]	6.3353322997272e-4
Creatine	Glycine, serine and threonine metabolism; Arginine and proline metabolism	154.05861	C00300	M+Na[1+]	1.664667700254e-4
Tyramine	Tyrosine metabolism	120.08092	C00483	M-H2O+H[1+]	1.4353323000193e-4
L-Phenylalanine	Phenylalanine metabolism; Phenylalanine, tyrosine and tryptophan biosynthesis	120.08092	C00079	M-HCOOH+H[1+]	4.35332300128266e-5
(S)-Dihydroorotate	Pyrimidine metabolism	160.04277	C00337	M(C13)+H[1+]	7.0646677002628e-4
2-Aminomuconate	Tryptophan metabolism	160.04277	C02220	M(Cl37)+H[1+]	7.9353322999509e-4
all-trans-Decaprenyl diphosphate	Terpenoid backbone biosynthesis	287.19666	C17432	M+3H[3+]	3.4980010332219e-4
Indole-3-acetate	Tryptophan metabolism	176.07051	C00954	M+H[1+]	6.64667699936672e-5
5-Hydroxyindoleacetaldehyde	Tryptophan metabolism	176.07051	C05634	M+H[1+]	6.64667699936672e-5
Indolepyruvate	Tryptophan metabolism	176.07051	C00331	M-CO+H[1+]	3.35332300096525e-5
3-Carbamoyl-2-phenylpropionaldehyde	Drug metabolism - cytochrome P450	176.07051	C16587	M-H2O+H[1+]	6.64667699936672e-5
4-Hydroxy-5-phenyltetrahydro-1,3-oxazin-2-one	Drug metabolism - cytochrome P450	176.07051	C16595	M-H2O+H[1+]	6.64667699936672e-5
N-Acetyl-L-glutamate	Arginine biosynthesis	258.05937	C00624	M+HCOONa[1+]	9.935332299733e-4
5'-Methylthioadenosine	Cysteine and methionine metabolism	298.09658	C00170	M+H[1+]	2.9646677000982e-4
Adenine	Purine metabolism	136.06172	C00147	M+H[1+]	5.6466769990493e-5
D-Glucosamine 6-phosphate	Alanine, aspartate and glutamate metabolism; Amino sugar and nucleotide sugar metabolism	260.05311	C00352	M+H[1+]	1.3353322998455e-4
N-Acetyl-D-galactosamine	Amino sugar and nucleotide sugar metabolism	260.05311	C01132	M+K[1+]	4.3353323002293e-4
dAMP	Purine metabolism	260.05311	C00360	M-C3H4O2+H[1+]	0.00126646677000508
5-Hydroxyindoleacetate	Tryptophan metabolism	260.05311	C05635	M+HCOONa[1+]	2.3353323001629e-4
N-Acetyl-D-glucosamine	Amino sugar and nucleotide sugar metabolism	260.05311	C00140	M+K[1+]	4.3353323002293e-4
N-Acetyl-D-mannosamine	Amino sugar and nucleotide sugar metabolism	260.05311	C00645	M+K[1+]	4.3353323002293e-4
5-Phenyl-1,3-oxazinane-2,4-dione	Drug metabolism - cytochrome P450	260.05311	C16596	M+HCOONa[1+]	2.3353323001629e-4
Glutathione	Glutathione metabolism	308.09067	C00051	M+H[1+]	4.0646677001632e-4
Decanoyl-CoA	Fatty acid elongation; Fatty acid degradation	308.09067	C05274	M+3H[3+]	2.7313343667856e-4
(R)-S-Lactoylglutathione	Pyruvate metabolism	308.09067	C03451	M-C3H4O2+H[1+]	4.0646677001632e-4
Prostaglandin H2	Arachidonic acid metabolism	371.24131	C00427	M+H2O+H[1+]	0.00156646677004346
Prostaglandin E2	Arachidonic acid metabolism	371.24131	C00584	M+H2O+H[1+]	0.00156646677004346
Prostaglandin D2	Arachidonic acid metabolism	371.24131	C00696	M+H2O+H[1+]	0.00156646677004346
Prostaglandin I2	Arachidonic acid metabolism	371.24131	C01312	M+H2O+H[1+]	0.00156646677004346
Thromboxane A2	Arachidonic acid metabolism	371.24131	C02198	M+H2O+H[1+]	0.00156646677004346
20-OH-Leukotriene B4	Arachidonic acid metabolism	371.24131	C04853	M+H2O+H[1+]	0.00156646677004346
15-Keto-prostaglandin F2alpha	Arachidonic acid metabolism	371.24131	C05960	M+H2O+H[1+]	0.00156646677004346
(5Z)-11alpha-Hydroxy-9,15-dioxoprostanoate	Arachidonic acid metabolism	371.24131	C04671	M+H2O+H[1+]	0.00156646677004346
ADP-ribose	Purine metabolism	516.08934	C00301	M-CO2+H[1+]	1.6353323007933e-4
L-Tyrosine	Ubiquinone and other terpenoid-quinone biosynthesis; Tyrosine metabolism; Phenylalanine metabolism; Phenylalanine, tyrosine and tryptophan biosynthesis	146.06014	C00082	M-H4O2+H[1+]	1.6353322996565e-4
5-Hydroxyindoleacetate	Tryptophan metabolism	146.06014	C05635	M-HCOOH+H[1+]	6.35332299907532e-5
1-Nitronaphthalene	Metabolism of xenobiotics by cytochrome P450	146.06014	C14040	M-CO+H[1+]	1.6353322999407e-4
1-Nitronaphthalene-5,6-oxide	Metabolism of xenobiotics by cytochrome P450	146.06014	C14800	M-CO2+H[1+]	6.35332299907532e-5
1-Nitronaphthalene-7,8-oxide	Metabolism of xenobiotics by cytochrome P450	146.06014	C14802	M-CO2+H[1+]	6.35332299907532e-5
5-Phenyl-1,3-oxazinane-2,4-dione	Drug metabolism - cytochrome P450	146.06014	C16596	M-HCOOH+H[1+]	6.35332299907532e-5
(S)-Dihydroorotate	Pyrimidine metabolism	160.042735	C00337	M(C13)+H[1+]	7.4146677002318e-4
2-Aminomuconate	Tryptophan metabolism	160.042735	C02220	M(Cl37)+H[1+]	7.5853322999819e-4
N6,N6,N6-Trimethyl-L-lysine	Lysine degradation	171.1491	C03793	M-H2O+H[1+]	7.64667699968413e-5
Pantetheine 4'-phosphate	Pantothenate and CoA biosynthesis	359.102	C01134	M+H[1+]	0.00167646677004996
(R)-4'-Phosphopantothenoyl-L-cysteine	Pantothenate and CoA biosynthesis	359.102	C04352	M-CO2+H[1+]	0.00167646677004996
D-Glucose	Galactose metabolism; Starch and sucrose metabolism; Neomycin, kanamycin and gentamicin biosynthesis	203.05242	C00031	M+Na[1+]	2.5646676999713e-4
beta-D-Glucose	Glycolysis or Gluconeogenesis	203.05242	C00221	M+Na[1+]	2.5646676999713e-4
alpha-D-Glucose	Glycolysis or Gluconeogenesis; Fructose and mannose metabolism; Galactose metabolism; Amino sugar and nucleotide sugar metabolism	203.05242	C00267	M+Na[1+]	2.5646676999713e-4
Deoxyribose	Pentose phosphate pathway	203.05242	C01801	M+HCOONa[1+]	1.5646676999381e-4
D-Fructose	Fructose and mannose metabolism; Galactose metabolism; Starch and sucrose metabolism; Amino sugar and nucleotide sugar metabolism	203.05242	C00095	M+Na[1+]	2.5646676999713e-4
D-Mannose	Fructose and mannose metabolism; Galactose metabolism; Amino sugar and nucleotide sugar metabolism	203.05242	C00159	M+Na[1+]	2.5646676999713e-4
L-Fuconate	Fructose and mannose metabolism	203.05242	C01720	M+Na[1+]	2.5646676999713e-4
D-Galactose	Galactose metabolism	203.05242	C00124	M+Na[1+]	2.5646676999713e-4
myo-Inositol	Galactose metabolism; Ascorbate and aldarate metabolism; Inositol phosphate metabolism	203.05242	C00137	M+Na[1+]	2.5646676999713e-4
alpha-D-Galactose	Galactose metabolism; Amino sugar and nucleotide sugar metabolism	203.05242	C00984	M+Na[1+]	2.5646676999713e-4
Leukotriene C4	Arachidonic acid metabolism	554.28725	C02166	M-C3H4O2+H[1+]	0.00222646677002558
Adenine	Purine metabolism	136.06175	C00147	M+H[1+]	2.64667700093923e-5
Adenosine	Purine metabolism; One carbon pool by folate	268.10382	C00212	M+H[1+]	2.5646676999713e-4
Deoxyguanosine	Purine metabolism	268.10382	C00330	M+H[1+]	2.5646676999713e-4
all-trans-Decaprenyl diphosphate	Terpenoid backbone biosynthesis	287.1963	C17432	M+3H[3+]	7.0980010332277e-4
L-Methionine	Cysteine and methionine metabolism; One carbon pool by folate	151.06197	C00073	M(C13)+H[1+]	2.9353323000691e-4
1,7-Dimethyluric acid	Caffeine metabolism	151.06197	C16356	M-HCOOH+H[1+]	4.9353323001355e-4
3,7-Dimethyluric acid	Caffeine metabolism	151.06197	C16360	M-HCOOH+H[1+]	4.9353323001355e-4
Cholesterol	Steroid biosynthesis; Primary bile acid biosynthesis; Steroid hormone biosynthesis	369.35122	C00187	M-H2O+H[1+]	3.5646676997203e-4
Lathosterol	Steroid biosynthesis	369.35122	C01189	M-H2O+H[1+]	3.5646676997203e-4
5alpha-Cholest-8-en-3beta-ol	Steroid biosynthesis	369.35122	C03845	M-H2O+H[1+]	3.5646676997203e-4
5-Dehydroepisterol	Steroid biosynthesis	369.35122	C15780	M-CO+H[1+]	2.5646676999713e-4
3-Keto-4-methylzymosterol	Steroid biosynthesis	369.35122	C15816	M-CO+H[1+]	2.5646676999713e-4
3alpha,7alpha-Dihydroxy-5beta-cholestane	Primary bile acid biosynthesis	369.35122	C05452	M-H4O2+H[1+]	2.5646676999713e-4
5'-Methylthioadenosine	Cysteine and methionine metabolism	298.09681	C00170	M+H[1+]	6.64667700220889e-5
5-Hydroxy-2-oxo-4-ureido-2,5-dihydro-1H-imidazole-5-carboxylate	Purine metabolism	204.04367	C12248	M(C13)+H[1+]	8.064667700296e-4
L-Cystathionine	Glycine, serine and threonine metabolism; Cysteine and methionine metabolism; One carbon pool by folate	205.06393	C02291	M-H2O+H[1+]	1.4646676999063e-4
gamma-L-Glutamyl-L-cysteine	Glutathione metabolism	205.06393	C00669	M-HCOOH+H[1+]	2.4646676999395e-4
Theobromine	Caffeine metabolism	180.06551	C07480	M[1+]	8.1000000000131e-4
1,7-Dimethylxanthine	Caffeine metabolism	180.06551	C13747	M[1+]	8.1000000000131e-4
3,4-Dihydroxy-L-phenylalanine	Tyrosine metabolism	180.06551	C00355	M-H2O+H[1+]	3.35332299812308e-5
4-(2-Aminophenyl)-2,4-dioxobutanoate	Tryptophan metabolism	180.06551	C01252	M-CO+H[1+]	3.35332299812308e-5
4,8-Dihydroxyquinoline	Tryptophan metabolism	180.06551	C05637	M+H2O+H[1+]	6.64667700220889e-5
4,6-Dihydroxyquinoline	Tryptophan metabolism	180.06551	C05639	M+H2O+H[1+]	6.64667700220889e-5
4-(2-Amino-3-hydroxyphenyl)-2,4-dioxobutanoate	Tryptophan metabolism	180.06551	C05645	M-CO2+H[1+]	6.64667700220889e-5
1-Nitro-5,6-dihydroxy-dihydronaphthalene	Metabolism of xenobiotics by cytochrome P450	180.06551	C14801	M-CO+H[1+]	3.35332299812308e-5
7-Hydroxymethyl-12-methylbenz[a]anthracene sulfate	Metabolism of xenobiotics by cytochrome P450	309.09291	C19562	M-CO2+H[1+]	0.00146646677001172
CMP-3-deoxy-D-glycero-D-galacto-non-2-ulopyranosonate	Amino sugar and nucleotide sugar metabolism	288.06872	C21384	M(C13)+2H[2+]	6.064667700798e-4
Aflatoxin-M1-8,9-epoxide	Metabolism of xenobiotics by cytochrome P450	328.03535	C19594	M-NH3+H[1+]	0.00137353322998024
5,6-Dihydroxyindole	Tyrosine metabolism	150.05486	C05578	M+H[1+]	1.1646677000953e-4
Dopaquinone	Tyrosine metabolism	150.05486	C00822	M-HCOOH+H[1+]	2.1646677001285e-4
L-Dopachrome	Tyrosine metabolism	150.05486	C01693	M-CO2+H[1+]	1.1646677000953e-4
5,6-Dihydroxyindole-2-carboxylate	Tyrosine metabolism	150.05486	C04185	M-CO2+H[1+]	1.1646677000953e-4
Pyridoxal	Vitamin B6 metabolism	150.05486	C00250	M-H2O+H[1+]	1.64667700062182e-5
gamma-L-Glutamyl-L-2-aminobutyrate	Cysteine and methionine metabolism	161.09205	C21015	M-C3H4O2+H[1+]	2.64667699809706e-5
Glycochenodeoxycholate	Primary bile acid biosynthesis	534.28316	C05466	M+HCOOK[1+]	4.8353322995353e-4
Theobromine	Caffeine metabolism	180.06542	C07480	M[1+]	7.2000000000116e-4
1,7-Dimethylxanthine	Caffeine metabolism	180.06542	C13747	M[1+]	7.2000000000116e-4
3,4-Dihydroxy-L-phenylalanine	Tyrosine metabolism	180.06542	C00355	M-H2O+H[1+]	5.64667700189148e-5
4-(2-Aminophenyl)-2,4-dioxobutanoate	Tryptophan metabolism	180.06542	C01252	M-CO+H[1+]	5.64667700189148e-5
4,8-Dihydroxyquinoline	Tryptophan metabolism	180.06542	C05637	M+H2O+H[1+]	1.5646677002223e-4
4,6-Dihydroxyquinoline	Tryptophan metabolism	180.06542	C05639	M+H2O+H[1+]	1.5646677002223e-4
4-(2-Amino-3-hydroxyphenyl)-2,4-dioxobutanoate	Tryptophan metabolism	180.06542	C05645	M-CO2+H[1+]	1.5646677002223e-4
1-Nitro-5,6-dihydroxy-dihydronaphthalene	Metabolism of xenobiotics by cytochrome P450	180.06542	C14801	M-CO+H[1+]	5.64667700189148e-5
L-Methionine	Cysteine and methionine metabolism; One carbon pool by folate	151.06143	C00073	M(C13)+H[1+]	2.4646676999395e-4
1,7-Dimethyluric acid	Caffeine metabolism	151.06143	C16356	M-HCOOH+H[1+]	4.64667699873189e-5
3,7-Dimethyluric acid	Caffeine metabolism	151.06143	C16360	M-HCOOH+H[1+]	4.64667699873189e-5
S-Adenosyl-L-methionine	Cysteine and methionine metabolism; Arginine and proline metabolism; One carbon pool by folate	399.14451	C00019	M+H[1+]	3.35332300096525e-5
3-Methylbutanoyl-CoA	Valine, leucine and isoleucine degradation	427.09488	C02939	M(C13)+2H[2+]	4.4646677002901e-4
(S)-2-Methylbutanoyl-CoA	Valine, leucine and isoleucine degradation	427.09488	C15980	M(C13)+2H[2+]	4.4646677002901e-4
Inosine	Purine metabolism	269.0882	C00294	M+H[1+]	1.2353322995295e-4
D-Ribose	Pentose phosphate pathway	235.02042	C00121	M+HCOOK[1+]	9.5646676999194e-4
D-Gluconic acid	Pentose phosphate pathway	235.02042	C00257	M+K[1+]	6.5646677001041e-4
D-Xylose	Pentose and glucuronate interconversions	235.02042	C00181	M+HCOOK[1+]	9.5646676999194e-4
L-Arabinose	Pentose and glucuronate interconversions	235.02042	C00259	M+HCOOK[1+]	9.5646676999194e-4
D-Ribulose	Pentose and glucuronate interconversions	235.02042	C00309	M+HCOOK[1+]	9.5646676999194e-4
D-Xylulose	Pentose and glucuronate interconversions	235.02042	C00310	M+HCOOK[1+]	9.5646676999194e-4
L-Xylulose	Pentose and glucuronate interconversions	235.02042	C00312	M+HCOOK[1+]	9.5646676999194e-4
L-Gulonate	Pentose and glucuronate interconversions; Ascorbate and aldarate metabolism	235.02042	C00800	M+K[1+]	6.5646677001041e-4
Allantoate	Purine metabolism	235.02042	C00499	M+NaCl[1+]	5.6466769990493e-5
5'-Methylthioadenosine	Cysteine and methionine metabolism	320.0785	C00170	M+Na[1+]	3.7646676997837e-4
Stearidonic acid	alpha-Linolenic acid metabolism	361.17925	C16300	M+HCOOK[1+]	0.00177353322999352
alpha-Fluoro-beta-ureidopropionic acid	Drug metabolism - other enzymes	235.01273	C16631	M+HCOOK[1+]	5.35332300160007e-5
(S)-Dihydroorotate	Pyrimidine metabolism	160.0427	C00337	M(C13)+H[1+]	7.7646677002007e-4
2-Aminomuconate	Tryptophan metabolism	160.0427	C02220	M(Cl37)+H[1+]	7.2353323000129e-4
N-Acetylneuraminate	Amino sugar and nucleotide sugar metabolism	282.11921	C00270	M-CO+H[1+]	9.335332300111e-4
N-Glycoloyl-neuraminate	Amino sugar and nucleotide sugar metabolism	282.11921	C03410	M-CO2+H[1+]	8.3353322997936e-4
Sphingosine 1-phosphate	Sphingolipid metabolism	296.29483	C06124	M-HCOOK+H[1+]	5.35332299591573e-5
Tetrahydrofolate	Glycine, serine and threonine metabolism; One carbon pool by folate; Lipoic acid metabolism; Folate biosynthesis	530.13704	C00101	M+HCOOK[1+]	0.00253646677003871
3-Methyl-1-hydroxybutyl-ThPP	Valine, leucine and isoleucine degradation	530.13704	C15974	M+H2O+H[1+]	0.00106353322996711
2-Methyl-1-hydroxybutyl-ThPP	Valine, leucine and isoleucine degradation	530.13704	C15978	M+H2O+H[1+]	0.00106353322996711
CMP-3-deoxy-D-glycero-D-galacto-non-2-ulopyranosonate	Amino sugar and nucleotide sugar metabolism	530.13704	C21384	M-CO2+H[1+]	0.00113646677016277
1-(5'-Phosphoribosyl)-5-amino-4-(N-succinocarboxamide)-imidazole	Purine metabolism	411.09071	C04823	M-CO2+H[1+]	4.6646676997852e-4
Hypoxanthine	Purine metabolism	137.04578	C00262	M+H[1+]	3.53323000013006e-6
L-Homocysteine	Cysteine and methionine metabolism; One carbon pool by folate	137.04578	C00155	M(C13)+H[1+]	2.9646677000982e-4
7-Methyluric acid	Caffeine metabolism	137.04578	C16355	M-HCOOH+H[1+]	9.64667700031896e-5
1-Methyluric acid	Caffeine metabolism	137.04578	C16359	M-HCOOH+H[1+]	9.64667700031896e-5
CMP	Pyrimidine metabolism	343.0201	C00055	M+Na-2H[-]	7.529335400136e-4
sn-Glycerol 3-phosphate	Glycerolipid metabolism; Glycerophospholipid metabolism	171.00642	C00093	M-H[-]	3.53323000013006e-6
UDP-glucuronate	Pentose and glucuronate interconversions; Ascorbate and aldarate metabolism; Amino sugar and nucleotide sugar metabolism	579.02696	C00167	M-H[-]	6.35332299907532e-5
UDP-glucose	Pentose and glucuronate interconversions; Galactose metabolism; Ascorbate and aldarate metabolism; Starch and sucrose metabolism; Amino sugar and nucleotide sugar metabolism	606.07393	C00029	M+ACN-H[-]	3.3853322986487e-4
UDP-alpha-D-galactose	Galactose metabolism; Amino sugar and nucleotide sugar metabolism	606.07393	C00052	M+ACN-H[-]	3.3853322986487e-4
UDP-N-acetyl-alpha-D-glucosamine	Amino sugar and nucleotide sugar metabolism	606.07393	C00043	M-H[-]	3.9353322995339e-4
UDP-N-acetyl-D-galactosamine	Amino sugar and nucleotide sugar metabolism	606.07393	C00203	M-H[-]	3.9353322995339e-4
D-Glucono-1,5-lactone 6-phosphate	Pentose phosphate pathway	338.92942	C01236	M+Br81[-]	9.7999999997e-4
S-Methyl-5-thio-D-ribose 1-phosphate	Cysteine and methionine metabolism	338.92942	C04188	M+Br[-]	8.799999999951e-4
S-Methyl-5-thio-D-ribulose 1-phosphate	Cysteine and methionine metabolism	338.92942	C04582	M+Br[-]	8.799999999951e-4
D-Glucosamine	Amino sugar and nucleotide sugar metabolism	214.04922	C00329	M+Cl[-]	9.200000000078e-4
sn-Glycero-3-phosphoethanolamine	Glycerophospholipid metabolism; Ether lipid metabolism	214.04922	C01233	M-H[-]	5.9646676999136e-4
L-Methionine	Cysteine and methionine metabolism; One carbon pool by folate	184.99198	C00073	M+K-2H[-]	3.29335400124364e-5
D-Glucose 1-phosphate	Glycolysis or Gluconeogenesis; Pentose and glucuronate interconversions; Galactose metabolism; Starch and sucrose metabolism; Amino sugar and nucleotide sugar metabolism	259.02239	C00103	M-H[-]	3.35332300096525e-5
alpha-D-Glucose 6-phosphate	Glycolysis or Gluconeogenesis; Pentose phosphate pathway; Galactose metabolism; Amino sugar and nucleotide sugar metabolism	259.02239	C00668	M-H[-]	3.35332300096525e-5
beta-D-Glucose 6-phosphate	Glycolysis or Gluconeogenesis; Pentose phosphate pathway	259.02239	C01172	M-H[-]	3.35332300096525e-5
D-Erythrose 4-phosphate	Pentose phosphate pathway	259.02239	C00279	M+CH3COO[-]	4.950000000008e-4
2-Deoxy-D-ribose 1-phosphate	Pentose phosphate pathway; Pyrimidine metabolism	259.02239	C00672	M+HCOO[-]	5.4499999998824e-4
2-Deoxy-D-ribose 5-phosphate	Pentose phosphate pathway	259.02239	C00673	M+HCOO[-]	5.4499999998824e-4
D-Mannose 6-phosphate	Fructose and mannose metabolism; Amino sugar and nucleotide sugar metabolism	259.02239	C00275	M-H[-]	3.35332300096525e-5
D-Mannose 1-phosphate	Fructose and mannose metabolism; Amino sugar and nucleotide sugar metabolism	259.02239	C00636	M-H[-]	3.35332300096525e-5
D-Fructose 1-phosphate	Fructose and mannose metabolism	259.02239	C01094	M-H[-]	3.35332300096525e-5
L-Fucose 1-phosphate	Fructose and mannose metabolism; Amino sugar and nucleotide sugar metabolism	259.02239	C02985	M-H+O[-]	4.35332299844049e-5
D-Fructose 6-phosphate	Glycolysis or Gluconeogenesis; Pentose phosphate pathway; Fructose and mannose metabolism; Starch and sucrose metabolism; Amino sugar and nucleotide sugar metabolism	259.02239	C00085	M-H[-]	3.35332300096525e-5
alpha-D-Galactose 1-phosphate	Galactose metabolism; Amino sugar and nucleotide sugar metabolism	259.02239	C00446	M-H[-]	3.35332300096525e-5
D-Tagatose 6-phosphate	Galactose metabolism	259.02239	C01097	M-H[-]	3.35332300096525e-5
D-Glucose 6-phosphate	Starch and sucrose metabolism; Neomycin, kanamycin and gentamicin biosynthesis; Inositol phosphate metabolism	259.02239	C00092	M-H[-]	3.35332300096525e-5
NA	NA	259.02239	C03862	M-H[-]	5.20592300290446e-5
1D-myo-Inositol 3-phosphate	Inositol phosphate metabolism	259.02239	C04006	M-H[-]	3.35332300096525e-5
Inositol 1-phosphate	Inositol phosphate metabolism	259.02239	C01177	M-H[-]	3.35332300096525e-5
myo-Inositol 4-phosphate	Inositol phosphate metabolism	259.02239	C03546	M-H[-]	3.35332300096525e-5
D-Glucono-1,5-lactone 6-phosphate	Pentose phosphate pathway	338.92955	C01236	M+Br81[-]	8.4999999995716e-4
S-Methyl-5-thio-D-ribose 1-phosphate	Cysteine and methionine metabolism	338.92955	C04188	M+Br[-]	7.4999999998226e-4
S-Methyl-5-thio-D-ribulose 1-phosphate	Cysteine and methionine metabolism	338.92955	C04582	M+Br[-]	7.4999999998226e-4
Glutathione disulfide	Glutathione metabolism	611.14485	C00127	M-H[-]	1.2646676998429e-4
1-(5'-Phosphoribosyl)-5-formamido-4-imidazolecarboxamide	Purine metabolism	401.02569	C04734	M+Cl[-]	9.1000000003305e-4
Uridine	Pyrimidine metabolism	243.06185	C00299	M-H[-]	3.7353323000388e-4
Deoxyuridine	Pyrimidine metabolism	243.06185	C00526	M-H+O[-]	3.8353323000706e-4
Hexadecanoic acid	Fatty acid biosynthesis; Fatty acid elongation; Fatty acid degradation; Glycosylphosphatidylinositol (GPI)-anchor biosynthesis; Biosynthesis of unsaturated fatty acids	271.22756	C00249	M-H+O[-]	2.7353323002898e-4
dUMP	Pyrimidine metabolism; One carbon pool by folate	308.03613	C00365	M(C13)-H[-]	9.935332299733e-4
UDP-glucose	Pentose and glucuronate interconversions; Galactose metabolism; Ascorbate and aldarate metabolism; Starch and sucrose metabolism; Amino sugar and nucleotide sugar metabolism	565.04795	C00029	M-H[-]	2.2646677007287e-4
UDP-alpha-D-galactose	Galactose metabolism; Amino sugar and nucleotide sugar metabolism	565.04795	C00052	M-H[-]	2.2646677007287e-4
1-(5'-Phosphoribosyl)-5-amino-4-imidazolecarboxamide	Purine metabolism	353.04907	C04677	M-H+O[-]	0.00136353323000549
3-(Methylthio)propanoate	Cysteine and methionine metabolism	156.99087	C08276	M+Cl37[-]	4.7000000000707e-4
L-Formylkynurenine	Tryptophan metabolism	295.09366	C02700	M+CH3COO[-]	6.6500000002633e-4
Dihydropteroate	Folate biosynthesis	295.09366	C00921	M-H2O-H[-]	0.00116353322999885
UDP	Pyrimidine metabolism	402.99506	C00015	M-H[-]	1.3646677001588e-4
Orotidine 5'-phosphate	Pyrimidine metabolism	402.99506	C01103	M+Cl[-]	4.6000000003232e-4
dUDP	Pyrimidine metabolism	402.99506	C01346	M-H+O[-]	1.2646677004113e-4
Uridine	Pyrimidine metabolism	243.06216	C00299	M-H[-]	6.35332299907532e-5
Deoxyuridine	Pyrimidine metabolism	243.06216	C00526	M-H+O[-]	7.35332299939273e-5
4-[(Hydroxymethyl)nitrosoamino]-1-(3-pyridinyl)-1-butanone	Metabolism of xenobiotics by cytochrome P450	243.06216	C19563	M+Na-2H[-]	9.8706645999868e-4
4-Hydroxy-4-(methylnitrosoamino)-1-(3-pyridinyl)-1-butanone	Metabolism of xenobiotics by cytochrome P450	243.06216	C19566	M+Na-2H[-]	9.8706645999868e-4
L-Formylkynurenine	Tryptophan metabolism	251.06726	C02700	M-H+O[-]	7.35332299939273e-5
5-Hydroxy-N-formylkynurenine	Tryptophan metabolism	251.06726	C05648	M-H[-]	6.35332299907532e-5
1,2-Dihydroxy-5-(methylthio)pent-1-en-3-one	Cysteine and methionine metabolism	240.95252	C15606	M+Br[-]	8.799999999951e-4
2-Oxoadipate	Lysine degradation; Tryptophan metabolism; Lipoic acid metabolism	240.95252	C00322	M+Br81[-]	9.8000000002684e-4
D-Glucose 1-phosphate	Glycolysis or Gluconeogenesis; Pentose and glucuronate interconversions; Galactose metabolism; Starch and sucrose metabolism; Amino sugar and nucleotide sugar metabolism	259.02254	C00103	M-H[-]	1.1646677000953e-4
alpha-D-Glucose 6-phosphate	Glycolysis or Gluconeogenesis; Pentose phosphate pathway; Galactose metabolism; Amino sugar and nucleotide sugar metabolism	259.02254	C00668	M-H[-]	1.1646677000953e-4
beta-D-Glucose 6-phosphate	Glycolysis or Gluconeogenesis; Pentose phosphate pathway	259.02254	C01172	M-H[-]	1.1646677000953e-4
D-Erythrose 4-phosphate	Pentose phosphate pathway	259.02254	C00279	M+CH3COO[-]	6.4500000001999e-4
2-Deoxy-D-ribose 1-phosphate	Pentose phosphate pathway; Pyrimidine metabolism	259.02254	C00672	M+HCOO[-]	6.9500000000744e-4
2-Deoxy-D-ribose 5-phosphate	Pentose phosphate pathway	259.02254	C00673	M+HCOO[-]	6.9500000000744e-4
D-Mannose 6-phosphate	Fructose and mannose metabolism; Amino sugar and nucleotide sugar metabolism	259.02254	C00275	M-H[-]	1.1646677000953e-4
D-Mannose 1-phosphate	Fructose and mannose metabolism; Amino sugar and nucleotide sugar metabolism	259.02254	C00636	M-H[-]	1.1646677000953e-4
D-Fructose 1-phosphate	Fructose and mannose metabolism	259.02254	C01094	M-H[-]	1.1646677000953e-4
L-Fucose 1-phosphate	Fructose and mannose metabolism; Amino sugar and nucleotide sugar metabolism	259.02254	C02985	M-H+O[-]	1.0646677003478e-4
D-Fructose 6-phosphate	Glycolysis or Gluconeogenesis; Pentose phosphate pathway; Fructose and mannose metabolism; Starch and sucrose metabolism; Amino sugar and nucleotide sugar metabolism	259.02254	C00085	M-H[-]	1.1646677000953e-4
alpha-D-Galactose 1-phosphate	Galactose metabolism; Amino sugar and nucleotide sugar metabolism	259.02254	C00446	M-H[-]	1.1646677000953e-4
D-Tagatose 6-phosphate	Galactose metabolism	259.02254	C01097	M-H[-]	1.1646677000953e-4
D-Glucose 6-phosphate	Starch and sucrose metabolism; Neomycin, kanamycin and gentamicin biosynthesis; Inositol phosphate metabolism	259.02254	C00092	M-H[-]	1.1646677000953e-4
NA	NA	259.02254	C03862	M-H[-]	9.79407699901458e-5
1D-myo-Inositol 3-phosphate	Inositol phosphate metabolism	259.02254	C04006	M-H[-]	1.1646677000953e-4
Inositol 1-phosphate	Inositol phosphate metabolism	259.02254	C01177	M-H[-]	1.1646677000953e-4
myo-Inositol 4-phosphate	Inositol phosphate metabolism	259.02254	C03546	M-H[-]	1.1646677000953e-4
7-Hydroxymethyl-12-methylbenz[a]anthracene sulfate	Metabolism of xenobiotics by cytochrome P450	333.05927	C19562	M-H2O-H[-]	2.4646677002238e-4
D-Ribose 5-phosphate	Pentose phosphate pathway; Purine metabolism	289.03317	C00117	M+CH3COO[-]	6.7499999994424e-4
D-Ribulose 5-phosphate	Pentose phosphate pathway; Pentose and glucuronate interconversions	289.03317	C00199	M+CH3COO[-]	6.7499999994424e-4
D-Xylulose 5-phosphate	Pentose phosphate pathway; Pentose and glucuronate interconversions	289.03317	C00231	M+CH3COO[-]	6.7499999994424e-4
alpha-D-Ribose 1-phosphate	Pentose phosphate pathway; Purine metabolism	289.03317	C00620	M+CH3COO[-]	6.7499999994424e-4
Sedoheptulose 7-phosphate	Pentose phosphate pathway	289.03317	C05382	M-H[-]	1.4646676999063e-4
L-Fucose 1-phosphate	Fructose and mannose metabolism; Amino sugar and nucleotide sugar metabolism	289.03317	C02985	M+HCOO[-]	7.2499999998854e-4
4-Pyridoxate	Vitamin B6 metabolism	184.04384	C00847	M(Cl37)-H[-]	7.1646677000103e-4
GDP-L-fucose	Fructose and mannose metabolism; Amino sugar and nucleotide sugar metabolism	588.07447	C00325	M-H[-]	4.5353322991559e-4
UDP-N-acetyl-alpha-D-glucosamine	Amino sugar and nucleotide sugar metabolism	302.53383	C00043	M-2H[2-]	3.0646677004142e-4
UDP-N-acetyl-D-galactosamine	Amino sugar and nucleotide sugar metabolism	302.53383	C00203	M-2H[2-]	3.0646677004142e-4
L-Formylkynurenine	Tryptophan metabolism	295.09375	C02700	M+CH3COO[-]	7.5500000002648e-4
Dihydropteroate	Folate biosynthesis	295.09375	C00921	M-H2O-H[-]	0.0010735332299987
9-Hydroxybenzo[a]pyrene-4,5-oxide	Metabolism of xenobiotics by cytochrome P450	321.0493	C14854	M+Cl37[-]	2.9999999998153e-4
dTMP	Pyrimidine metabolism; One carbon pool by folate	321.0493	C00364	M-H[-]	2.35332299780566e-5
L-Formylkynurenine	Tryptophan metabolism	295.09389	C02700	M+CH3COO[-]	8.9500000001407e-4
Dihydropteroate	Folate biosynthesis	295.09389	C00921	M-H2O-H[-]	9.335332300111e-4
(S)-Malate	Citrate cycle (TCA cycle); Pyruvate metabolism; Glyoxylate and dicarboxylate metabolism	174.04083	C00149	M+ACN-H[-]	6.1466770006291e-5
N-Acetyl-L-aspartate	Alanine, aspartate and glutamate metabolism	174.04083	C01042	M-H[-]	6.46677000304408e-6
L-1-Pyrroline-3-hydroxy-5-carboxylate	Arginine and proline metabolism	174.04083	C04281	M+HCOO[-]	5.8500000000094e-4
5-Oxo-D-proline	D-Amino acid metabolism	174.04083	C02237	M+HCOO[-]	5.8500000000094e-4
1-Pyrroline-4-hydroxy-2-carboxylate	D-Amino acid metabolism	174.04083	C04282	M+HCOO[-]	5.8500000000094e-4
5-Oxoproline	Glutathione metabolism	174.04083	C01879	M+HCOO[-]	5.8500000000094e-4
UDP-glucose	Pentose and glucuronate interconversions; Galactose metabolism; Ascorbate and aldarate metabolism; Starch and sucrose metabolism; Amino sugar and nucleotide sugar metabolism	565.0474	C00029	M-H[-]	3.2353322990275e-4
UDP-alpha-D-galactose	Galactose metabolism; Amino sugar and nucleotide sugar metabolism	565.0474	C00052	M-H[-]	3.2353322990275e-4
D-Ribose 5-phosphate	Pentose phosphate pathway; Purine metabolism	289.03315	C00117	M+CH3COO[-]	6.549999999379e-4
D-Ribulose 5-phosphate	Pentose phosphate pathway; Pentose and glucuronate interconversions	289.03315	C00199	M+CH3COO[-]	6.549999999379e-4
D-Xylulose 5-phosphate	Pentose phosphate pathway; Pentose and glucuronate interconversions	289.03315	C00231	M+CH3COO[-]	6.549999999379e-4
alpha-D-Ribose 1-phosphate	Pentose phosphate pathway; Purine metabolism	289.03315	C00620	M+CH3COO[-]	6.549999999379e-4
Sedoheptulose 7-phosphate	Pentose phosphate pathway	289.03315	C05382	M-H[-]	1.2646676998429e-4
L-Fucose 1-phosphate	Fructose and mannose metabolism; Amino sugar and nucleotide sugar metabolism	289.03315	C02985	M+HCOO[-]	7.0499999998219e-4
UMP	Pyrimidine metabolism	323.02838	C00105	M-H[-]	2.4353322999104e-4
dUMP	Pyrimidine metabolism; One carbon pool by folate	323.02838	C00365	M-H+O[-]	2.5353322996579e-4
Thymidine	Pyrimidine metabolism	223.07237	C00214	M-H2O-H[-]	5.3533229987579e-5
L-Kynurenine	Tryptophan metabolism	223.07237	C00328	M-H+O[-]	6.35332299907532e-5
3-Hydroxy-L-kynurenine	Tryptophan metabolism	223.07237	C03227	M-H[-]	5.3533229987579e-5
Formyl-5-hydroxykynurenamine	Tryptophan metabolism	223.07237	C05647	M-H+O[-]	6.35332299907532e-5
5-Hydroxykynurenine	Tryptophan metabolism	223.07237	C05651	M-H[-]	5.3533229987579e-5
4-Pyridoxate	Vitamin B6 metabolism	223.07237	C00847	M+ACN-H[-]	9.85332299876518e-5
Prostaglandin H2	Arachidonic acid metabolism	433.14051	C00427	M+Br81[-]	7.8999999999496e-4
Prostaglandin E2	Arachidonic acid metabolism	433.14051	C00584	M+Br81[-]	7.8999999999496e-4
Prostaglandin D2	Arachidonic acid metabolism	433.14051	C00696	M+Br81[-]	7.8999999999496e-4
Prostaglandin I2	Arachidonic acid metabolism	433.14051	C01312	M+Br81[-]	7.8999999999496e-4
Thromboxane A2	Arachidonic acid metabolism	433.14051	C02198	M+Br81[-]	7.8999999999496e-4
20-OH-Leukotriene B4	Arachidonic acid metabolism	433.14051	C04853	M+Br81[-]	7.8999999999496e-4
15-Keto-prostaglandin F2alpha	Arachidonic acid metabolism	433.14051	C05960	M+Br81[-]	7.8999999999496e-4
(5Z)-11alpha-Hydroxy-9,15-dioxoprostanoate	Arachidonic acid metabolism	433.14051	C04671	M+Br81[-]	7.8999999999496e-4
L-Leucine	Valine, leucine and isoleucine degradation; Valine, leucine and isoleucine biosynthesis	146.08237	C00123	M-H+O[-]	1.3646676998746e-4
L-Isoleucine	Valine, leucine and isoleucine degradation; Valine, leucine and isoleucine biosynthesis	146.08237	C00407	M-H+O[-]	1.3646676998746e-4
4-Aminobutyraldehyde	Arginine and proline metabolism	146.08237	C00555	M+CH3COO[-]	6.7500000000109e-4
UDP-glucuronate	Pentose and glucuronate interconversions; Ascorbate and aldarate metabolism; Amino sugar and nucleotide sugar metabolism	579.02661	C00167	M-H[-]	4.1353323001658e-4
4-Hydroxyphenylacetaldehyde	Tyrosine metabolism	181.05067	C03765	M+HCOO[-]	6.2499999998522e-4
3-Methoxy-4-hydroxyphenylacetaldehyde	Tyrosine metabolism	181.05067	C05581	M-H+O[-]	3.64667700125665e-5
Homovanillate	Tyrosine metabolism	181.05067	C05582	M-H[-]	4.64667700157406e-5
3-Methoxy-4-hydroxyphenylglycolaldehyde	Tyrosine metabolism	181.05067	C05583	M-H[-]	4.64667700157406e-5
Phenylacetic acid	Phenylalanine metabolism	181.05067	C07086	M+HCOO[-]	6.2499999998522e-4
3',5'-Cyclic GMP	Purine metabolism	380.98745	C00942	M+K-2H[-]	8.9706645991327e-4
NA	NA	200.05643	C12673	M(C13)-H[-]	6.0646677002296e-4
2-Oxoadipate	Lysine degradation; Tryptophan metabolism; Lipoic acid metabolism	200.05643	C00322	M+ACN-H[-]	3.85332299970287e-5
2-Aminomuconate semialdehyde	Tryptophan metabolism	200.05643	C03824	M+CH3COO[-]	5.3500000001349e-4
3-Hydroxykynurenamine	Tryptophan metabolism	200.05643	C05636	M+Na-2H[-]	9.1706646000488e-4
5-Hydroxykynurenamine	Tryptophan metabolism	200.05643	C05638	M+Na-2H[-]	9.1706646000488e-4
Glutathione disulfide	Glutathione metabolism	305.06891	C00127	M-2H[2-]	1.8646677000333e-4
CDP-choline	Glycerophospholipid metabolism	487.09974	C00307	M-H[-]	2.8353323000374e-4
Caffeine	Caffeine metabolism	214.04856	C07481	M+Na-2H[-]	7.129335400009e-4
D-Glucosamine	Amino sugar and nucleotide sugar metabolism	214.04856	C00329	M+Cl[-]	2.6000000002568e-4
sn-Glycero-3-phosphoethanolamine	Glycerophospholipid metabolism; Ether lipid metabolism	214.04856	C01233	M-H[-]	6.35332299907532e-5
Deoxycytidine	Pyrimidine metabolism	272.08895	C00881	M+HCOO[-]	7.0500000003903e-4
Hexadecanoic acid	Fatty acid biosynthesis; Fatty acid elongation; Fatty acid degradation; Glycosylphosphatidylinositol (GPI)-anchor biosynthesis; Biosynthesis of unsaturated fatty acids	271.22766	C00249	M-H+O[-]	1.7353322999724e-4
Homogentisate	Ubiquinone and other terpenoid-quinone biosynthesis; Tyrosine metabolism	208.06152	C00544	M+ACN-H[-]	4.85332300002028e-5
3,4-Dihydroxyphenylacetate	Tyrosine metabolism	208.06152	C01161	M+ACN-H[-]	4.85332300002028e-5
3,4-Dihydroxymandelaldehyde	Tyrosine metabolism	208.06152	C05577	M+ACN-H[-]	4.85332300002028e-5
5,6-Dihydroxyindole	Tyrosine metabolism	208.06152	C05578	M+CH3COO[-]	5.2500000001032e-4
3-Carbamoyl-2-phenylpropionaldehyde	Drug metabolism - cytochrome P450	208.06152	C16587	M-H+O[-]	1.35332300033042e-5
3-Carbamoyl-2-phenylpropionic acid	Drug metabolism - cytochrome P450	208.06152	C16591	M-H[-]	3.53323000013006e-6
4-Hydroxy-5-phenyltetrahydro-1,3-oxazin-2-one	Drug metabolism - cytochrome P450	208.06152	C16595	M-H+O[-]	1.35332300033042e-5
L-Homocysteine	Cysteine and methionine metabolism; One carbon pool by folate	135.03135	C00155	M(C13)-H[-]	1.7353322999724e-4
Hypoxanthine	Purine metabolism	135.03135	C00262	M-H[-]	1.2646677001271e-4
L-Proline	Arginine and proline metabolism	135.03135	C00148	M+Na-2H[-]	6.0293353999441e-4
D-Proline	Arginine and proline metabolism; D-Amino acid metabolism	135.03135	C00763	M+Na-2H[-]	6.0293353999441e-4
Thymidine	Pyrimidine metabolism	223.07229	C00214	M-H2O-H[-]	1.3353322998455e-4
L-Kynurenine	Tryptophan metabolism	223.07229	C00328	M-H+O[-]	1.4353322998772e-4
3-Hydroxy-L-kynurenine	Tryptophan metabolism	223.07229	C03227	M-H[-]	1.3353322998455e-4
Formyl-5-hydroxykynurenamine	Tryptophan metabolism	223.07229	C05647	M-H+O[-]	1.4353322998772e-4
5-Hydroxykynurenine	Tryptophan metabolism	223.07229	C05651	M-H[-]	1.3353322998455e-4
4-Pyridoxate	Vitamin B6 metabolism	223.07229	C00847	M+ACN-H[-]	1.7853322998462e-4
L-Formylkynurenine	Tryptophan metabolism	295.09409	C02700	M+CH3COO[-]	0.00109500000002072
Dihydropteroate	Folate biosynthesis	295.09409	C00921	M-H2O-H[-]	7.3353323000446e-4
Glycerone phosphate	Glycolysis or Gluconeogenesis; Fructose and mannose metabolism; Glycerolipid metabolism; Inositol phosphate metabolism; Glycerophospholipid metabolism	229.01191	C00111	M+CH3COO[-]	6.1500000001046e-4
D-Glyceraldehyde 3-phosphate	Glycolysis or Gluconeogenesis; Pentose phosphate pathway; Fructose and mannose metabolism; Inositol phosphate metabolism	229.01191	C00118	M+CH3COO[-]	6.1500000001046e-4
D-Ribose 5-phosphate	Pentose phosphate pathway; Purine metabolism	229.01191	C00117	M-H[-]	1.35332300033042e-5
D-Ribulose 5-phosphate	Pentose phosphate pathway; Pentose and glucuronate interconversions	229.01191	C00199	M-H[-]	1.35332300033042e-5
D-Xylulose 5-phosphate	Pentose phosphate pathway; Pentose and glucuronate interconversions	229.01191	C00231	M-H[-]	1.35332300033042e-5
alpha-D-Ribose 1-phosphate	Pentose phosphate pathway; Purine metabolism	229.01191	C00620	M-H[-]	1.35332300033042e-5
2-Deoxy-D-ribose 1-phosphate	Pentose phosphate pathway; Pyrimidine metabolism	229.01191	C00672	M-H+O[-]	7.64667699968413e-5
2-Deoxy-D-ribose 5-phosphate	Pentose phosphate pathway	229.01191	C00673	M-H+O[-]	7.64667699968413e-5
D-Glucuronate	Pentose and glucuronate interconversions; Ascorbate and aldarate metabolism; Inositol phosphate metabolism	229.01191	C00191	M+Cl[-]	3.1000000001313e-4
3-Dehydro-L-gulonate	Pentose and glucuronate interconversions	229.01191	C00618	M+Cl[-]	3.1000000001313e-4
Uridine	Pyrimidine metabolism	243.06214	C00299	M-H[-]	8.35332299971014e-5
Deoxyuridine	Pyrimidine metabolism	243.06214	C00526	M-H+O[-]	9.35332300002756e-5
4-[(Hydroxymethyl)nitrosoamino]-1-(3-pyridinyl)-1-butanone	Metabolism of xenobiotics by cytochrome P450	243.06214	C19563	M+Na-2H[-]	0.00100706646000503
4-Hydroxy-4-(methylnitrosoamino)-1-(3-pyridinyl)-1-butanone	Metabolism of xenobiotics by cytochrome P450	243.06214	C19566	M+Na-2H[-]	0.00100706646000503
2-trans,6-trans-Farnesal	Terpenoid backbone biosynthesis	219.17534	C03461	M-H[-]	8.35332299971014e-5
L-Kynurenine	Tryptophan metabolism	267.09844	C00328	M+CH3COO[-]	3.4499999998161e-4
Formyl-5-hydroxykynurenamine	Tryptophan metabolism	267.09844	C05647	M+CH3COO[-]	3.4499999998161e-4
5,6-Dihydro-5-fluorouracil	Drug metabolism - other enzymes	191.04644	C16630	M+CH3COO[-]	3.550000000132e-4
Inosine	Purine metabolism	267.07378	C00294	M-H[-]	2.5646676999713e-4
Deoxyinosine	Purine metabolism	267.07378	C05512	M-H+O[-]	2.4646677002238e-4
gamma-L-Glutamyl-L-2-aminobutyrate	Cysteine and methionine metabolism	267.07378	C21015	M+Cl[-]	0.0010199999999827
Thymidine	Pyrimidine metabolism	223.07236	C00214	M-H2O-H[-]	6.35332299907532e-5
L-Kynurenine	Tryptophan metabolism	223.07236	C00328	M-H+O[-]	7.35332299939273e-5
3-Hydroxy-L-kynurenine	Tryptophan metabolism	223.07236	C03227	M-H[-]	6.35332299907532e-5
Formyl-5-hydroxykynurenamine	Tryptophan metabolism	223.07236	C05647	M-H+O[-]	7.35332299939273e-5
5-Hydroxykynurenine	Tryptophan metabolism	223.07236	C05651	M-H[-]	6.35332299907532e-5
4-Pyridoxate	Vitamin B6 metabolism	223.07236	C00847	M+ACN-H[-]	1.0853322999082e-4
Tetradecanoic acid	Fatty acid biosynthesis	227.20152	C06424	M-H[-]	1.0353323000345e-4
CMP-2-aminoethylphosphonate	Phosphonate and phosphinate metabolism	445.05278	C05673	M-H+O[-]	3.5353322999753e-4
CDP-ethanolamine	Glycerophospholipid metabolism	445.05278	C00570	M-H[-]	3.4353323002278e-4
L-Tryptophan	Tryptophan metabolism	219.07765	C00078	M-H+O[-]	1.1646677000953e-4
5-Hydroxy-L-tryptophan	Tryptophan metabolism	219.07765	C00643	M-H[-]	1.2646677001271e-4
NA	NA	219.07765	C07501	M-H2O-H[-]	1.2646677001271e-4
Benzo[a]pyrene-7,8-dihydrodiol-9,10-oxide	Metabolism of xenobiotics by cytochrome P450	337.06268	C14853	M+Cl[-]	5.1999999999452e-4
beta-Alanine	Pyrimidine metabolism; beta-Alanine metabolism; Propanoate metabolism; Pantothenate and CoA biosynthesis	88.04019	C00099	M-H[-]	2.3353323001629e-4
L-Alanine	Alanine, aspartate and glutamate metabolism; Selenocompound metabolism	88.04019	C00041	M-H[-]	2.3353323001629e-4
Sarcosine	Glycine, serine and threonine metabolism; One carbon pool by folate	88.04019	C00213	M-H[-]	2.3353323001629e-4
Aminoacetone	Glycine, serine and threonine metabolism	88.04019	C01888	M-H+O[-]	2.4353323001946e-4
3-Aminopropanal	beta-Alanine metabolism; Pantothenate and CoA biosynthesis	88.04019	C05665	M-H+O[-]	2.4353323001946e-4
Guanosine	Purine metabolism	303.05975	C00387	M+Na-2H[-]	6.0293353999441e-4
NADPH	Glutathione metabolism	744.08363	C00005	M-H[-]	1.9353323000359e-4
L-Tyrosine	Ubiquinone and other terpenoid-quinone biosynthesis; Tyrosine metabolism; Phenylalanine metabolism; Phenylalanine, tyrosine and tryptophan biosynthesis	180.0658	C00082	M-H[-]	8.2353323000461e-4
L-Phenylalanine	Phenylalanine metabolism; Phenylalanine, tyrosine and tryptophan biosynthesis	180.0658	C00079	M-H+O[-]	8.3353323000778e-4
N6-(1,2-Dicarboxyethyl)-AMP	Purine metabolism; Alanine, aspartate and glutamate metabolism	462.06686	C03794	M-H[-]	1.3646677001588e-4
2-Hydroxyiminostilbene	Drug metabolism - cytochrome P450	209.07964	C16604	M(C13)-H[-]	5.8353322998527e-4
L-Arginine	Arginine biosynthesis; Arginine and proline metabolism	209.07964	C00062	M+Cl[-]	9.5999999999207e-4
D-Arginine	D-Amino acid metabolism	209.07964	C00792	M+Cl[-]	9.5999999999207e-4
AMP	Purine metabolism	346.05585	C00020	M-H[-]	2.64667700093923e-5
dAMP	Purine metabolism	346.05585	C00360	M-H+O[-]	1.64667700346399e-5
dGMP	Purine metabolism	346.05585	C00362	M-H[-]	2.64667700093923e-5
L-Formylkynurenine	Tryptophan metabolism	281.07806	C02700	M+HCOO[-]	7.1500000001378e-4
L-Formylkynurenine	Tryptophan metabolism	295.09334	C02700	M+CH3COO[-]	3.4500000003845e-4
3,4-Dihydro-3-hydroxy-4-S-glutathionyl bromobenzene	Metabolism of xenobiotics by cytochrome P450	479.03245	C14847	M(C13)-H[-]	1.2646676998429e-4
2,3-Dihydro-2-S-glutathionyl-3-hydroxy bromobenzene	Metabolism of xenobiotics by cytochrome P450	479.03245	C14848	M(C13)-H[-]	1.2646676998429e-4
Pantothenate	Pantothenate and CoA biosynthesis	218.10354	C00864	M-H[-]	1.1646677000953e-4
L-Formylkynurenine	Tryptophan metabolism	295.09393	C02700	M+CH3COO[-]	9.3500000002677e-4
Dihydropteroate	Folate biosynthesis	295.09393	C00921	M-H2O-H[-]	8.9353322999841e-4
Glutathione disulfide	Glutathione metabolism	611.1446	C00127	M-H[-]	1.2353323006664e-4
L-Formylkynurenine	Tryptophan metabolism	295.0934	C02700	M+CH3COO[-]	4.0500000000065e-4
Dihydropteroate	Folate biosynthesis	295.0934	C00921	M-H2O-H[-]	0.00142353323002453
Formylanthranilate	Tryptophan metabolism	180.03026	C05653	M-H+O[-]	2.64667700093923e-5
Pantothenate	Pantothenate and CoA biosynthesis	218.1034	C00864	M-H[-]	2.35332300064783e-5
D-Glucose	Galactose metabolism; Starch and sucrose metabolism; Neomycin, kanamycin and gentamicin biosynthesis	215.03285	C00031	M+Cl[-]	5.5000000000404e-4
beta-D-Glucose	Glycolysis or Gluconeogenesis	215.03285	C00221	M+Cl[-]	5.5000000000404e-4
alpha-D-Glucose	Glycolysis or Gluconeogenesis; Fructose and mannose metabolism; Galactose metabolism; Amino sugar and nucleotide sugar metabolism	215.03285	C00267	M+Cl[-]	5.5000000000404e-4
D-Fructose	Fructose and mannose metabolism; Galactose metabolism; Starch and sucrose metabolism; Amino sugar and nucleotide sugar metabolism	215.03285	C00095	M+Cl[-]	5.5000000000404e-4
D-Mannose	Fructose and mannose metabolism; Galactose metabolism; Amino sugar and nucleotide sugar metabolism	215.03285	C00159	M+Cl[-]	5.5000000000404e-4
L-Fuconate	Fructose and mannose metabolism	215.03285	C01720	M+Cl[-]	5.5000000000404e-4
D-Galactose	Galactose metabolism	215.03285	C00124	M+Cl[-]	5.5000000000404e-4
myo-Inositol	Galactose metabolism; Ascorbate and aldarate metabolism; Inositol phosphate metabolism	215.03285	C00137	M+Cl[-]	5.5000000000404e-4
alpha-D-Galactose	Galactose metabolism; Amino sugar and nucleotide sugar metabolism	215.03285	C00984	M+Cl[-]	5.5000000000404e-4
Theobromine	Caffeine metabolism	215.03285	C07480	M+Cl[-]	7.4999999998226e-4
1,7-Dimethylxanthine	Caffeine metabolism	215.03285	C13747	M+Cl[-]	7.4999999998226e-4
4-(Methylnitrosamino)-1-(3-pyridyl)-1-butanol	Metabolism of xenobiotics by cytochrome P450	245.05669	C19574	M+K-2H[-]	6.5706646000762e-4
NA	NA	245.05669	C12673	M+HCOO[-]	6.5499999999474e-4
L-Formylkynurenine	Tryptophan metabolism	295.09338	C02700	M+CH3COO[-]	3.8500000005115e-4
Dihydropteroate	Folate biosynthesis	295.09338	C00921	M-H2O-H[-]	0.00144353322997404
NA	NA	481.2187	C01246	M-H+O[-]	0.0021028912299812
Pyruvate	Glycolysis or Gluconeogenesis; Citrate cycle (TCA cycle); Alanine, aspartate and glutamate metabolism; Glycine, serine and threonine metabolism; Cysteine and methionine metabolism; Arginine and proline metabolism; Tyrosine metabolism; Pyruvate metabolism; Glyoxylate and dicarboxylate metabolism; Lipoic acid metabolism	103.0035	C00022	M-H+O[-]	1.3353323001297e-4
2-Hydroxy-3-oxopropanoate	Glyoxylate and dicarboxylate metabolism	103.0035	C01146	M-H[-]	2.235332299989e-4
Malonate	Fatty acid biosynthesis	103.0035	C00383	M-H[-]	2.235332299989e-4
3-Oxopropanoate	beta-Alanine metabolism; Inositol phosphate metabolism; Propanoate metabolism	103.0035	C00222	M-H+O[-]	1.3353323001297e-4
Hydroxypyruvate	Glycine, serine and threonine metabolism; Glyoxylate and dicarboxylate metabolism	103.0035	C00168	M-H[-]	2.235332299989e-4
CO2	Glycine, serine and threonine metabolism; Lipoic acid metabolism; Nitrogen metabolism	103.0035	C00011	M+CH3COO[-]	4.0500000000065e-4
L-Formylkynurenine	Tryptophan metabolism	295.09378	C02700	M+CH3COO[-]	7.8500000000758e-4
Dihydropteroate	Folate biosynthesis	295.09378	C00921	M-H2O-H[-]	0.0010435332300176
L-Homocysteine	Cysteine and methionine metabolism; One carbon pool by folate	135.03137	C00155	M(C13)-H[-]	1.5353322999089e-4
Hypoxanthine	Purine metabolism	135.03137	C00262	M-H[-]	1.4646677001906e-4
L-Proline	Arginine and proline metabolism	135.03137	C00148	M+Na-2H[-]	6.2293354000075e-4
D-Proline	Arginine and proline metabolism; D-Amino acid metabolism	135.03137	C00763	M+Na-2H[-]	6.2293354000075e-4
Sedoheptulose	Pentose phosphate pathway	247.03933	C02076	M+Cl37[-]	5.7000000001039e-4
4-Hydroxyphenylacetaldehyde	Tyrosine metabolism	181.05071	C03765	M+HCOO[-]	6.6499999999791e-4
3-Methoxy-4-hydroxyphenylacetaldehyde	Tyrosine metabolism	181.05071	C05581	M-H+O[-]	7.6466770025263e-5
Homovanillate	Tyrosine metabolism	181.05071	C05582	M-H[-]	8.64667700284372e-5
3-Methoxy-4-hydroxyphenylglycolaldehyde	Tyrosine metabolism	181.05071	C05583	M-H[-]	8.64667700284372e-5
Phenylacetic acid	Phenylalanine metabolism	181.05071	C07086	M+HCOO[-]	6.6499999999791e-4
S-Methyl-5-thio-D-ribose 1-phosphate	Cysteine and methionine metabolism	240.99498	C04188	M-H2O-H[-]	8.5646677001705e-4
S-Methyl-5-thio-D-ribulose 1-phosphate	Cysteine and methionine metabolism	240.99498	C04582	M-H2O-H[-]	8.5646677001705e-4
2,3-Diketo-5-methylthiopentyl-1-phosphate	Cysteine and methionine metabolism	240.99498	C15650	M-H[-]	8.5646677001705e-4
UMP	Pyrimidine metabolism	323.02878	C00105	M-H[-]	1.5646676996539e-4
dUMP	Pyrimidine metabolism; One carbon pool by folate	323.02878	C00365	M-H+O[-]	1.4646676999063e-4
UMP	Pyrimidine metabolism	323.02861	C00105	M-H[-]	1.35332300033042e-5
dUMP	Pyrimidine metabolism; One carbon pool by folate	323.02861	C00365	M-H+O[-]	2.35332299780566e-5
6-Hydroxymelatonin	Tryptophan metabolism	293.11411	C05643	M+HCOO[-]	3.6499999998795e-4
NA	NA	379.1151	C12650	M+Na-2H[-]	0.00164706646000923
Pantothenate	Pantothenate and CoA biosynthesis	218.10335	C00864	M-H[-]	7.35332299939273e-5
Lipoyl-AMP	Lipoic acid metabolism	536.08455	C16238	M(S34)-H[-]	2.64667700093923e-5
Lipoyl-AMP	Lipoic acid metabolism	536.08455	C16238	M(Cl37)-H[-]	0.00137353322998024
(R)-4'-Phosphopantothenoyl-L-cysteine	Pantothenate and CoA biosynthesis	401.07873	C04352	M-H[-]	1.9353323000359e-4
L-Formylkynurenine	Tryptophan metabolism	251.06725	C02700	M-H+O[-]	8.35332299971014e-5
5-Hydroxy-N-formylkynurenine	Tryptophan metabolism	251.06725	C05648	M-H[-]	7.35332299939273e-5
Anthranilate	Tryptophan metabolism	136.04043	C00108	M-H[-]	6.46677000304408e-6
4-Pyridoxate	Vitamin B6 metabolism	184.0438	C00847	M(Cl37)-H[-]	6.7646677001675e-4
UMP	Pyrimidine metabolism	323.02857	C00105	M-H[-]	5.35332300160007e-5
dUMP	Pyrimidine metabolism; One carbon pool by folate	323.02857	C00365	M-H+O[-]	6.35332299907532e-5
L-Tyrosine	Ubiquinone and other terpenoid-quinone biosynthesis; Tyrosine metabolism; Phenylalanine metabolism; Phenylalanine, tyrosine and tryptophan biosynthesis	180.06666	C00082	M-H[-]	3.64667700125665e-5
L-Phenylalanine	Phenylalanine metabolism; Phenylalanine, tyrosine and tryptophan biosynthesis	180.06666	C00079	M-H+O[-]	2.64667700093923e-5
Tryptamine	Tryptophan metabolism	180.06666	C00398	M+Na-2H[-]	7.8706645999204e-4
Homovanillate	Tyrosine metabolism	222.07693	C05582	M+ACN-H[-]	2.3853322997524e-4
3-Methoxy-4-hydroxyphenylglycolaldehyde	Tyrosine metabolism	222.07693	C05583	M+ACN-H[-]	2.3853322997524e-4
L-Formylkynurenine	Tryptophan metabolism	295.09355	C02700	M+CH3COO[-]	5.5500000001984e-4
Dihydropteroate	Folate biosynthesis	295.09355	C00921	M-H2O-H[-]	0.00127353323000534
CMP-2-aminoethylphosphonate	Phosphonate and phosphinate metabolism	445.05275	C05673	M-H+O[-]	3.8353322997863e-4
CDP-ethanolamine	Glycerophospholipid metabolism	445.05275	C00570	M-H[-]	3.7353323000388e-4
5-Hydroxy-N-formylkynurenine	Tryptophan metabolism	267.06219	C05648	M-H+O[-]	4.35332299844049e-5
L-Formylkynurenine	Tryptophan metabolism	295.09346	C02700	M+CH3COO[-]	4.650000000197e-4
Dihydropteroate	Folate biosynthesis	295.09346	C00921	M-H2O-H[-]	0.00136353323000549
L-Formylkynurenine	Tryptophan metabolism	295.09345	C02700	M+CH3COO[-]	4.5500000004494e-4
Dihydropteroate	Folate biosynthesis	295.09345	C00921	M-H2O-H[-]	0.00137353322998024
L-Kynurenine	Tryptophan metabolism	267.098	C00328	M+CH3COO[-]	9.49999999875217e-5
Formyl-5-hydroxykynurenamine	Tryptophan metabolism	267.098	C05647	M+CH3COO[-]	9.49999999875217e-5
4-(2-Amino-3-hydroxyphenyl)-2,4-dioxobutanoate	Tryptophan metabolism	263.06777	C05645	M+ACN-H[-]	4.0146677002894e-4
L-Glutamine	Arginine biosynthesis; Purine metabolism; Pyrimidine metabolism; Alanine, aspartate and glutamate metabolism; Glyoxylate and dicarboxylate metabolism; Nitrogen metabolism	145.06197	C00064	M-H[-]	1.4646677001906e-4
(R)-3-Ureidoisobutyrate	Pyrimidine metabolism	145.06197	C21029	M-H[-]	1.4646677001906e-4
L-Serine	Glycine, serine and threonine metabolism; Cysteine and methionine metabolism; D-Amino acid metabolism; Sphingolipid metabolism; Glyoxylate and dicarboxylate metabolism; One carbon pool by folate	145.06197	C00065	M+ACN-H[-]	1.0146677001898e-4
D-Serine	Glycine, serine and threonine metabolism; D-Amino acid metabolism	145.06197	C00740	M+ACN-H[-]	1.0146677001898e-4
D-Glutamine	D-Amino acid metabolism	145.06197	C00819	M-H[-]	1.4646677001906e-4
5-Hydroxy-N-formylkynurenine	Tryptophan metabolism	311.08819	C05648	M+CH3COO[-]	2.9499999999416e-4
Homogentisate	Ubiquinone and other terpenoid-quinone biosynthesis; Tyrosine metabolism	208.06183	C00544	M+ACN-H[-]	2.614667699845e-4
3,4-Dihydroxyphenylacetate	Tyrosine metabolism	208.06183	C01161	M+ACN-H[-]	2.614667699845e-4
3,4-Dihydroxymandelaldehyde	Tyrosine metabolism	208.06183	C05577	M+ACN-H[-]	2.614667699845e-4
5,6-Dihydroxyindole	Tyrosine metabolism	208.06183	C05578	M+CH3COO[-]	8.3499999999503e-4
3-Carbamoyl-2-phenylpropionaldehyde	Drug metabolism - cytochrome P450	208.06183	C16587	M-H+O[-]	2.964667699814e-4
3-Carbamoyl-2-phenylpropionic acid	Drug metabolism - cytochrome P450	208.06183	C16591	M-H[-]	3.0646676998458e-4
4-Hydroxy-5-phenyltetrahydro-1,3-oxazin-2-one	Drug metabolism - cytochrome P450	208.06183	C16595	M-H+O[-]	2.964667699814e-4
L-Methionine	Cysteine and methionine metabolism; One carbon pool by folate	184.99113	C00073	M+K-2H[-]	8.1706646000157e-4
Pyruvate	Glycolysis or Gluconeogenesis; Citrate cycle (TCA cycle); Alanine, aspartate and glutamate metabolism; Glycine, serine and threonine metabolism; Cysteine and methionine metabolism; Arginine and proline metabolism; Tyrosine metabolism; Pyruvate metabolism; Glyoxylate and dicarboxylate metabolism; Lipoic acid metabolism	128.03561	C00022	M+ACN-H[-]	3.4146676998148e-4
L-Glutamate	Arginine biosynthesis; Alanine, aspartate and glutamate metabolism; Arginine and proline metabolism; Histidine metabolism; Glutathione metabolism; Glyoxylate and dicarboxylate metabolism; Butanoate metabolism; Porphyrin metabolism; Nitrogen metabolism	128.03561	C00025	M-H2O-H[-]	2.8646677000665e-4
3-Oxopropanoate	beta-Alanine metabolism; Inositol phosphate metabolism; Propanoate metabolism	128.03561	C00222	M+ACN-H[-]	3.4146676998148e-4
(S)-1-Pyrroline-5-carboxylate	Alanine, aspartate and glutamate metabolism; Arginine and proline metabolism	128.03561	C03912	M-H+O[-]	2.7646676997505e-4
1-Pyrroline-2-carboxylate	Arginine and proline metabolism; D-Amino acid metabolism	128.03561	C03564	M-H+O[-]	2.7646676997505e-4
L-1-Pyrroline-3-hydroxy-5-carboxylate	Arginine and proline metabolism	128.03561	C04281	M-H[-]	2.8646677000665e-4
L-4-Hydroxyglutamate semialdehyde	Arginine and proline metabolism	128.03561	C05938	M-H2O-H[-]	2.8646677000665e-4
D-Glutamate	D-Amino acid metabolism	128.03561	C00217	M-H2O-H[-]	2.8646677000665e-4
5-Oxo-D-proline	D-Amino acid metabolism	128.03561	C02237	M-H[-]	2.8646677000665e-4
1-Pyrroline-4-hydroxy-2-carboxylate	D-Amino acid metabolism	128.03561	C04282	M-H[-]	2.8646677000665e-4
5-Oxoproline	Glutathione metabolism	128.03561	C01879	M-H[-]	2.8646677000665e-4
Raffinose	Galactose metabolism	503.16404	C00492	M-H[-]	0.00231646677002573
D-Gal alpha 1->6D-Gal alpha 1->6D-Glucose	Galactose metabolism	503.16404	C05404	M-H[-]	0.00231646677002573
NA	NA	503.16404	C00721	M-H[-]	0.00228149077003081
N-Acetylneuraminate	Amino sugar and nucleotide sugar metabolism	349.12568	C00270	M+ACN-H[-]	4.1146677000369e-4
D-Glucuronolactone	Ascorbate and aldarate metabolism	177.02269	C02670	M(Cl37)-H[-]	6.6646677001358e-4
1,2-Dihydroxy-5-(methylthio)pent-1-en-3-one	Cysteine and methionine metabolism	177.02269	C15606	M-H+O[-]	4.35332299844049e-5
4-Pyridoxate	Vitamin B6 metabolism	203.02052	C00847	M+Na-2H[-]	1.2706646000992e-4
Hexadecanoic acid	Fatty acid biosynthesis; Fatty acid elongation; Fatty acid degradation; Glycosylphosphatidylinositol (GPI)-anchor biosynthesis; Biosynthesis of unsaturated fatty acids	255.23278	C00249	M-H[-]	1.4353323001614e-4
Nicotinate D-ribonucleoside	Nicotinate and nicotinamide metabolism	276.04869	C05841	M+Na-2H[-]	8.5706646001426e-4
3-Methoxy-4-hydroxyphenylacetaldehyde	Tyrosine metabolism	147.04531	C05581	M-H2O-H[-]	1.8646677003175e-4
L-Formylkynurenine	Tryptophan metabolism	281.07797	C02700	M+HCOO[-]	6.2500000001364e-4
L-Formylkynurenine	Tryptophan metabolism	281.07771	C02700	M+HCOO[-]	3.650000000448e-4
4-Pyridoxate	Vitamin B6 metabolism	203.02065	C00847	M+Na-2H[-]	2.93353997449231e-6
L-Formylkynurenine	Tryptophan metabolism	251.0671	C02700	M-H+O[-]	2.3353322998787e-4
5-Hydroxy-N-formylkynurenine	Tryptophan metabolism	251.0671	C05648	M-H[-]	2.2353322998469e-4
Hydroxytamoxifen	Drug metabolism - cytochrome P450	386.21173	C05011	M-H[-]	7.9353323002351e-4
alpha-Hydroxytamoxifen	Drug metabolism - cytochrome P450	386.21173	C16544	M-H[-]	7.9353323002351e-4
Tamoxifen N-oxide	Drug metabolism - cytochrome P450	386.21173	C16545	M-H[-]	7.9353323002351e-4
NA	NA	386.21173	C07108	M-H+O[-]	8.0353322999826e-4
4-(2-Amino-3-hydroxyphenyl)-2,4-dioxobutanoate	Tryptophan metabolism	263.06726	C05645	M+ACN-H[-]	1.0853322999082e-4
Pyruvate	Glycolysis or Gluconeogenesis; Citrate cycle (TCA cycle); Alanine, aspartate and glutamate metabolism; Glycine, serine and threonine metabolism; Cysteine and methionine metabolism; Arginine and proline metabolism; Tyrosine metabolism; Pyruvate metabolism; Glyoxylate and dicarboxylate metabolism; Lipoic acid metabolism	128.03541	C00022	M+ACN-H[-]	1.4146677000326e-4
L-Glutamate	Arginine biosynthesis; Alanine, aspartate and glutamate metabolism; Arginine and proline metabolism; Histidine metabolism; Glutathione metabolism; Glyoxylate and dicarboxylate metabolism; Butanoate metabolism; Porphyrin metabolism; Nitrogen metabolism	128.03541	C00025	M-H2O-H[-]	8.64667700284372e-5
3-Oxopropanoate	beta-Alanine metabolism; Inositol phosphate metabolism; Propanoate metabolism	128.03541	C00222	M+ACN-H[-]	1.4146677000326e-4
(S)-1-Pyrroline-5-carboxylate	Alanine, aspartate and glutamate metabolism; Arginine and proline metabolism	128.03541	C03912	M-H+O[-]	7.64667699968413e-5
1-Pyrroline-2-carboxylate	Arginine and proline metabolism; D-Amino acid metabolism	128.03541	C03564	M-H+O[-]	7.64667699968413e-5
L-1-Pyrroline-3-hydroxy-5-carboxylate	Arginine and proline metabolism	128.03541	C04281	M-H[-]	8.64667700284372e-5
L-4-Hydroxyglutamate semialdehyde	Arginine and proline metabolism	128.03541	C05938	M-H2O-H[-]	8.64667700284372e-5
D-Glutamate	D-Amino acid metabolism	128.03541	C00217	M-H2O-H[-]	8.64667700284372e-5
5-Oxo-D-proline	D-Amino acid metabolism	128.03541	C02237	M-H[-]	8.64667700284372e-5
1-Pyrroline-4-hydroxy-2-carboxylate	D-Amino acid metabolism	128.03541	C04282	M-H[-]	8.64667700284372e-5
5-Oxoproline	Glutathione metabolism	128.03541	C01879	M-H[-]	8.64667700284372e-5
Hypoxanthine	Purine metabolism	171.00661	C00262	M+Cl[-]	7.8999999999496e-4
sn-Glycerol 3-phosphate	Glycerolipid metabolism; Glycerophospholipid metabolism	171.00661	C00093	M-H[-]	1.8646677000333e-4
L-Formylkynurenine	Tryptophan metabolism	251.06716	C02700	M-H+O[-]	1.7353322999724e-4
5-Hydroxy-N-formylkynurenine	Tryptophan metabolism	251.06716	C05648	M-H[-]	1.6353322999407e-4
5-Hydroxyindoleacetate	Tryptophan metabolism	192.04881	C05635	M(Cl37)-H[-]	6.8646677001993e-4
5-Phenyl-1,3-oxazinane-2,4-dione	Drug metabolism - cytochrome P450	192.04881	C16596	M(Cl37)-H[-]	6.8646677001993e-4
UDP-glucose	Pentose and glucuronate interconversions; Galactose metabolism; Ascorbate and aldarate metabolism; Starch and sucrose metabolism; Amino sugar and nucleotide sugar metabolism	606.07427	C00029	M+ACN-H[-]	1.46677007251128e-6
UDP-alpha-D-galactose	Galactose metabolism; Amino sugar and nucleotide sugar metabolism	606.07427	C00052	M+ACN-H[-]	1.46677007251128e-6
UDP-N-acetyl-alpha-D-glucosamine	Amino sugar and nucleotide sugar metabolism	606.07427	C00043	M-H[-]	5.35332300160007e-5
UDP-N-acetyl-D-galactosamine	Amino sugar and nucleotide sugar metabolism	606.07427	C00203	M-H[-]	5.35332300160007e-5
4-Hydroxyphenylacetate	Tyrosine metabolism	192.06667	C00642	M+ACN-H[-]	1.0146676999056e-4
3,4-Dihydroxyphenylacetaldehyde	Tyrosine metabolism	192.06667	C04043	M+ACN-H[-]	1.0146676999056e-4
2-Hydroxyphenylacetate	Phenylalanine metabolism	192.06667	C05852	M+ACN-H[-]	1.0146676999056e-4
3-Carbamoyl-2-phenylpropionaldehyde	Drug metabolism - cytochrome P450	192.06667	C16587	M-H[-]	4.64667699873189e-5
4-Hydroxy-5-phenyltetrahydro-1,3-oxazin-2-one	Drug metabolism - cytochrome P450	192.06667	C16595	M-H[-]	4.64667699873189e-5
Folate	One carbon pool by folate; Folate biosynthesis	520.05932	C00504	M+Br[-]	0.00131999999996424
Guanosine	Purine metabolism	303.0599	C00387	M+Na-2H[-]	7.529335400136e-4
L-Glutamine	Arginine biosynthesis; Purine metabolism; Pyrimidine metabolism; Alanine, aspartate and glutamate metabolism; Glyoxylate and dicarboxylate metabolism; Nitrogen metabolism	181.03868	C00064	M+Cl[-]	6.8000000001688e-4
(R)-3-Ureidoisobutyrate	Pyrimidine metabolism	181.03868	C21029	M+Cl[-]	6.8000000001688e-4
D-Glutamine	D-Amino acid metabolism	181.03868	C00819	M+Cl[-]	6.8000000001688e-4
Ethanolamine phosphate	Glycosylphosphatidylinositol (GPI)-anchor biosynthesis; Glycerophospholipid metabolism; Sphingolipid metabolism	181.03868	C00346	M+ACN-H[-]	3.1146677000037e-4
FAD	Riboflavin metabolism	784.14973	C00016	M-H[-]	9.35332300286973e-5
L-Leucine	Valine, leucine and isoleucine degradation; Valine, leucine and isoleucine biosynthesis	146.08241	C00123	M-H+O[-]	1.7646677000016e-4
L-Isoleucine	Valine, leucine and isoleucine degradation; Valine, leucine and isoleucine biosynthesis	146.08241	C00407	M-H+O[-]	1.7646677000016e-4
4-Aminobutyraldehyde	Arginine and proline metabolism	146.08241	C00555	M+CH3COO[-]	7.1500000001378e-4
4-Pyridoxate	Vitamin B6 metabolism	184.04386	C00847	M(Cl37)-H[-]	7.3646677000738e-4
Hypoxanthine	Purine metabolism	171.0066	C00262	M+Cl[-]	7.9999999999813e-4
sn-Glycerol 3-phosphate	Glycerolipid metabolism; Glycerophospholipid metabolism	171.0066	C00093	M-H[-]	1.7646677000016e-4
L-Formylkynurenine	Tryptophan metabolism	295.09342	C02700	M+CH3COO[-]	4.25000000007e-4
Dihydropteroate	Folate biosynthesis	295.09342	C00921	M-H2O-H[-]	0.00140353323001818
L-Tryptophan	Tryptophan metabolism	203.08255	C00078	M-H[-]	7.35332299939273e-5
ADP-ribose	Purine metabolism	540.05383	C00301	M-H2O-H[-]	6.46676994620066e-6
AMP	Purine metabolism	346.05606	C00020	M-H[-]	2.3646676999078e-4
dAMP	Purine metabolism	346.05606	C00360	M-H+O[-]	2.2646677001603e-4
dGMP	Purine metabolism	346.05606	C00362	M-H[-]	2.3646676999078e-4
S-(2-Chloroacetyl)glutathione	Metabolism of xenobiotics by cytochrome P450	461.97317	C14864	M+Br[-]	5.3000000002612e-4
2-(S-Glutathionyl)acetyl chloride	Metabolism of xenobiotics by cytochrome P450	461.97317	C14865	M+Br[-]	5.3000000002612e-4
3-Hydroxykynurenamine	Tryptophan metabolism	225.088	C05636	M+HCOO[-]	4.549999999881e-4
5-Hydroxykynurenamine	Tryptophan metabolism	225.088	C05638	M+HCOO[-]	4.549999999881e-4
Porphobilinogen	Porphyrin metabolism	225.088	C00931	M-H[-]	1.2353323000979e-4
3,4-Dihydroxy-L-phenylalanine	Tyrosine metabolism	237.08806	C00355	M+ACN-H[-]	8.53322998750627e-6
NA	NA	237.08806	C07501	M-H[-]	6.35332299907532e-5
Homogentisate	Ubiquinone and other terpenoid-quinone biosynthesis; Tyrosine metabolism	208.06153	C00544	M+ACN-H[-]	3.85332299970287e-5
3,4-Dihydroxyphenylacetate	Tyrosine metabolism	208.06153	C01161	M+ACN-H[-]	3.85332299970287e-5
3,4-Dihydroxymandelaldehyde	Tyrosine metabolism	208.06153	C05577	M+ACN-H[-]	3.85332299970287e-5
5,6-Dihydroxyindole	Tyrosine metabolism	208.06153	C05578	M+CH3COO[-]	5.3500000001349e-4
3-Carbamoyl-2-phenylpropionaldehyde	Drug metabolism - cytochrome P450	208.06153	C16587	M-H+O[-]	3.53323000013006e-6
3-Carbamoyl-2-phenylpropionic acid	Drug metabolism - cytochrome P450	208.06153	C16591	M-H[-]	6.46677000304408e-6
4-Hydroxy-5-phenyltetrahydro-1,3-oxazin-2-one	Drug metabolism - cytochrome P450	208.06153	C16595	M-H+O[-]	3.53323000013006e-6
AMP	Purine metabolism	346.05572	C00020	M-H[-]	1.0353323000345e-4
dAMP	Purine metabolism	346.05572	C00360	M-H+O[-]	1.135332299782e-4
dGMP	Purine metabolism	346.05572	C00362	M-H[-]	1.0353323000345e-4
all-trans-4-Hydroxyretinoic acid	Retinol metabolism	353.16923	C16677	M+Cl37[-]	4.6999999995023e-4
all-trans-18-Hydroxyretinoic acid	Retinol metabolism	353.16923	C16679	M+Cl37[-]	4.6999999995023e-4
all-trans-5,6-Epoxyretinoic acid	Retinol metabolism	353.16923	C16680	M+Cl37[-]	4.6999999995023e-4
Homogentisate	Ubiquinone and other terpenoid-quinone biosynthesis; Tyrosine metabolism	208.06147	C00544	M+ACN-H[-]	9.85332299876518e-5
3,4-Dihydroxyphenylacetate	Tyrosine metabolism	208.06147	C01161	M+ACN-H[-]	9.85332299876518e-5
3,4-Dihydroxymandelaldehyde	Tyrosine metabolism	208.06147	C05577	M+ACN-H[-]	9.85332299876518e-5
5,6-Dihydroxyindole	Tyrosine metabolism	208.06147	C05578	M+CH3COO[-]	4.7500000002287e-4
3-Carbamoyl-2-phenylpropionaldehyde	Drug metabolism - cytochrome P450	208.06147	C16587	M-H+O[-]	6.35332299907532e-5
3-Carbamoyl-2-phenylpropionic acid	Drug metabolism - cytochrome P450	208.06147	C16591	M-H[-]	5.3533229987579e-5
4-Hydroxy-5-phenyltetrahydro-1,3-oxazin-2-one	Drug metabolism - cytochrome P450	208.06147	C16595	M-H+O[-]	6.35332299907532e-5
Uridine	Pyrimidine metabolism	245.05697	C00299	M(S34)-H[-]	0.00105353322999235
4-(Methylnitrosamino)-1-(3-pyridyl)-1-butanol	Metabolism of xenobiotics by cytochrome P450	245.05697	C19574	M+K-2H[-]	3.7706646000401e-4
NA	NA	245.05697	C11736	M-H[-]	9.5353322998903e-4
NA	NA	245.05697	C12673	M+HCOO[-]	3.7499999999113e-4
NA	NA	245.05697	C12739	M-H[-]	9.5353322998903e-4
L-Formylkynurenine	Tryptophan metabolism	281.07793	C02700	M+HCOO[-]	5.8500000000094e-4
Biotin	Biotin metabolism	259.07559	C00120	M-H+O[-]	2.4353322999104e-4
L-Formylkynurenine	Tryptophan metabolism	295.09372	C02700	M+CH3COO[-]	7.2500000004538e-4
Dihydropteroate	Folate biosynthesis	295.09372	C00921	M-H2O-H[-]	0.0011035332299798
Indole-3-acetate	Tryptophan metabolism	190.05119	C00954	M-H+O[-]	2.5646676999713e-4
5-Hydroxyindoleacetaldehyde	Tryptophan metabolism	190.05119	C05634	M-H+O[-]	2.5646676999713e-4
5-Hydroxyindoleacetate	Tryptophan metabolism	190.05119	C05635	M-H[-]	2.664667700003e-4
3-Carbamoyl-2-phenylpropionic acid	Drug metabolism - cytochrome P450	190.05119	C16591	M-H2O-H[-]	2.664667700003e-4
5-Phenyl-1,3-oxazinane-2,4-dione	Drug metabolism - cytochrome P450	190.05119	C16596	M-H[-]	2.664667700003e-4
3-beta-D-Galactosyl-sn-glycerol	Galactose metabolism	313.11294	C05401	M+CH3COO[-]	5.5500000001984e-4
Biotin	Biotin metabolism	289.08622	C00120	M+HCOO[-]	3.7500000001955e-4
Adenosine	Purine metabolism; One carbon pool by folate	282.08437	C00212	M-H+O[-]	6.35332299907532e-5
Deoxyguanosine	Purine metabolism	282.08437	C00330	M-H+O[-]	6.35332299907532e-5
Guanosine	Purine metabolism	282.08437	C00387	M-H[-]	5.35332300160007e-5
Sepiapterin	Folate biosynthesis	282.08437	C00835	M+HCOO[-]	5.249999999819e-4
6-Pyruvoyltetrahydropterin	Folate biosynthesis	282.08437	C03684	M+HCOO[-]	5.249999999819e-4
Uridine	Pyrimidine metabolism	245.05701	C00299	M(S34)-H[-]	0.00101353323000808
4-(Methylnitrosamino)-1-(3-pyridyl)-1-butanol	Metabolism of xenobiotics by cytochrome P450	245.05701	C19574	M+K-2H[-]	3.3706646001974e-4
NA	NA	245.05701	C11736	M-H[-]	9.1353323000475e-4
NA	NA	245.05701	C12673	M+HCOO[-]	3.3500000000685e-4
NA	NA	245.05701	C12739	M-H[-]	9.1353323000475e-4
D-Sorbitol	Fructose and mannose metabolism; Galactose metabolism	181.07204	C00794	M-H[-]	3.1646676998775e-4
Galactitol	Galactose metabolism	181.07204	C01697	M-H[-]	3.1646676998775e-4
4-(2-Amino-3-hydroxyphenyl)-2,4-dioxobutanoate	Tryptophan metabolism	263.06719	C05645	M+ACN-H[-]	1.7853322998462e-4
3-Methoxy-4-hydroxyphenylethyleneglycol	Tyrosine metabolism	219.04154	C05594	M+Cl[-]	9.5999999999207e-4
CMP	Pyrimidine metabolism	322.04464	C00055	M-H[-]	1.64667700346399e-5
dCMP	Pyrimidine metabolism	322.04464	C00239	M-H+O[-]	1.0646677003478e-4
D-Glucuronolactone	Ascorbate and aldarate metabolism	177.02272	C02670	M(Cl37)-H[-]	6.9646676999468e-4
1,2-Dihydroxy-5-(methylthio)pent-1-en-3-one	Cysteine and methionine metabolism	177.02272	C15606	M-H+O[-]	1.35332300033042e-5
5-Acetylamino-6-formylamino-3-methyluracil	Caffeine metabolism	246.0379	C16365	M+Na-2H[-]	2.52933539997e-4
Homogentisate	Ubiquinone and other terpenoid-quinone biosynthesis; Tyrosine metabolism	208.06174	C00544	M+ACN-H[-]	1.7146676998436e-4
3,4-Dihydroxyphenylacetate	Tyrosine metabolism	208.06174	C01161	M+ACN-H[-]	1.7146676998436e-4
3,4-Dihydroxymandelaldehyde	Tyrosine metabolism	208.06174	C05577	M+ACN-H[-]	1.7146676998436e-4
5,6-Dihydroxyindole	Tyrosine metabolism	208.06174	C05578	M+CH3COO[-]	7.4499999999488e-4
3-Carbamoyl-2-phenylpropionaldehyde	Drug metabolism - cytochrome P450	208.06174	C16587	M-H+O[-]	2.0646676998126e-4
3-Carbamoyl-2-phenylpropionic acid	Drug metabolism - cytochrome P450	208.06174	C16591	M-H[-]	2.1646676998443e-4
4-Hydroxy-5-phenyltetrahydro-1,3-oxazin-2-one	Drug metabolism - cytochrome P450	208.06174	C16595	M-H+O[-]	2.0646676998126e-4
Glycerone phosphate	Glycolysis or Gluconeogenesis; Fructose and mannose metabolism; Glycerolipid metabolism; Inositol phosphate metabolism; Glycerophospholipid metabolism	229.01179	C00111	M+CH3COO[-]	4.950000000008e-4
D-Glyceraldehyde 3-phosphate	Glycolysis or Gluconeogenesis; Pentose phosphate pathway; Fructose and mannose metabolism; Inositol phosphate metabolism	229.01179	C00118	M+CH3COO[-]	4.950000000008e-4
D-Ribose 5-phosphate	Pentose phosphate pathway; Purine metabolism	229.01179	C00117	M-H[-]	1.3353323001297e-4
D-Ribulose 5-phosphate	Pentose phosphate pathway; Pentose and glucuronate interconversions	229.01179	C00199	M-H[-]	1.3353323001297e-4
D-Xylulose 5-phosphate	Pentose phosphate pathway; Pentose and glucuronate interconversions	229.01179	C00231	M-H[-]	1.3353323001297e-4
alpha-D-Ribose 1-phosphate	Pentose phosphate pathway; Purine metabolism	229.01179	C00620	M-H[-]	1.3353323001297e-4
2-Deoxy-D-ribose 1-phosphate	Pentose phosphate pathway; Pyrimidine metabolism	229.01179	C00672	M-H+O[-]	4.35332300128266e-5
2-Deoxy-D-ribose 5-phosphate	Pentose phosphate pathway	229.01179	C00673	M-H+O[-]	4.35332300128266e-5
D-Glucuronate	Pentose and glucuronate interconversions; Ascorbate and aldarate metabolism; Inositol phosphate metabolism	229.01179	C00191	M+Cl[-]	1.9000000000346e-4
3-Dehydro-L-gulonate	Pentose and glucuronate interconversions	229.01179	C00618	M+Cl[-]	1.9000000000346e-4
L-Formylkynurenine	Tryptophan metabolism	295.09398	C02700	M+CH3COO[-]	9.8500000001422e-4
Dihydropteroate	Folate biosynthesis	295.09398	C00921	M-H2O-H[-]	8.4353323001096e-4
beta-Alanine	Pyrimidine metabolism; beta-Alanine metabolism; Propanoate metabolism; Pantothenate and CoA biosynthesis	88.04053	C00099	M-H[-]	1.0646676999215e-4
L-Alanine	Alanine, aspartate and glutamate metabolism; Selenocompound metabolism	88.04053	C00041	M-H[-]	1.0646676999215e-4
Sarcosine	Glycine, serine and threonine metabolism; One carbon pool by folate	88.04053	C00213	M-H[-]	1.0646676999215e-4
Aminoacetone	Glycine, serine and threonine metabolism	88.04053	C01888	M-H+O[-]	9.64667699889787e-5
3-Aminopropanal	beta-Alanine metabolism; Pantothenate and CoA biosynthesis	88.04053	C05665	M-H+O[-]	9.64667699889787e-5
3-Deoxy-D-glycero-D-galacto-non-2-ulopyranosonate	Amino sugar and nucleotide sugar metabolism	305.04481	C20934	M+Cl37[-]	4.9000000001342e-4
Methylimidazole acetaldehyde	Histidine metabolism	183.07734	C05827	M+CH3COO[-]	3.4499999998161e-4
Pyridoxamine	Vitamin B6 metabolism	183.07734	C00534	M-H+O[-]	1.9353323000359e-4
Formyl-N-acetyl-5-methoxykynurenamine	Tryptophan metabolism	309.10982	C05642	M+HCOO[-]	0.00117499999998927
Linoleate	Linoleic acid metabolism; Biosynthesis of unsaturated fatty acids	279.23302	C01595	M-H[-]	9.64667700031896e-5
FAD	Riboflavin metabolism	391.57116	C00016	M-2H[2-]	1.135332299782e-4
Deoxyuridine	Pyrimidine metabolism	227.06736	C00526	M-H[-]	3.64667700125665e-5
4-(N-Nitrosomethylamino)-1-(3-pyridyl)-1-butanone	Metabolism of xenobiotics by cytochrome P450	227.06736	C16453	M+Na-2H[-]	8.8706645999536e-4
AMP	Purine metabolism	362.05068	C00020	M-H+O[-]	5.35332300160007e-5
GMP	Purine metabolism	362.05068	C00144	M-H[-]	4.35332299844049e-5
dGMP	Purine metabolism	362.05068	C00362	M-H+O[-]	5.35332300160007e-5
Precursor Z	Folate biosynthesis	362.05068	C18239	M-H[-]	4.35332299844049e-5
Homocarnosine	Arginine and proline metabolism	119.05354	C00884	M-2H[2-]	2.8353323000374e-4
beta-Alanyl-N(pi)-methyl-L-histidine	Histidine metabolism; beta-Alanine metabolism	119.05354	C01262	M-2H[2-]	2.8353323000374e-4
Anthranilate	Tryptophan metabolism	136.04046	C00108	M-H[-]	3.64667700125665e-5
(9Z)-Octadecenoic acid	Biosynthesis of unsaturated fatty acids	281.24839	C00712	M-H[-]	2.3353323001629e-4
Pantetheine	Pantothenate and CoA biosynthesis	259.11183	C00831	M-H2O-H[-]	2.9353322997849e-4
sn-Glycerol 3-phosphate	Glycerolipid metabolism; Glycerophospholipid metabolism	212.03319	C00093	M+ACN-H[-]	2.2146677000023e-4
L-Formylkynurenine	Tryptophan metabolism	281.07827	C02700	M+HCOO[-]	9.2499999999518e-4
6-Hydroxymelatonin	Tryptophan metabolism	293.11418	C05643	M+HCOO[-]	4.3499999998175e-4
Adenosine	Purine metabolism; One carbon pool by folate	282.08426	C00212	M-H+O[-]	1.7353322999724e-4
Deoxyguanosine	Purine metabolism	282.08426	C00330	M-H+O[-]	1.7353322999724e-4
Guanosine	Purine metabolism	282.08426	C00387	M-H[-]	1.6353323002249e-4
Sepiapterin	Folate biosynthesis	282.08426	C00835	M+HCOO[-]	4.149999999754e-4
6-Pyruvoyltetrahydropterin	Folate biosynthesis	282.08426	C03684	M+HCOO[-]	4.149999999754e-4
L-Tryptophan	Tryptophan metabolism	219.0778	C00078	M-H+O[-]	2.664667700003e-4
5-Hydroxy-L-tryptophan	Tryptophan metabolism	219.0778	C00643	M-H[-]	2.7646677000348e-4
NA	NA	219.0778	C07501	M-H2O-H[-]	2.7646677000348e-4
Uracil	Pyrimidine metabolism; beta-Alanine metabolism; Pantothenate and CoA biosynthesis	157.02558	C00106	M+HCOO[-]	6.3499999998839e-4
(S)-Dihydroorotate	Pyrimidine metabolism	157.02558	C00337	M-H[-]	5.6466769990493e-5
N-Carbamoyl-L-aspartate	Pyrimidine metabolism; Alanine, aspartate and glutamate metabolism	157.02558	C00438	M-H2O-H[-]	1.5646677002223e-4
NA	NA	157.02558	C07054	M+Na-2H[-]	7.6706646001412e-4
L-Glutamine	Arginine biosynthesis; Purine metabolism; Pyrimidine metabolism; Alanine, aspartate and glutamate metabolism; Glyoxylate and dicarboxylate metabolism; Nitrogen metabolism	145.06202	C00064	M-H[-]	1.964667700065e-4
(R)-3-Ureidoisobutyrate	Pyrimidine metabolism	145.06202	C21029	M-H[-]	1.964667700065e-4
L-Serine	Glycine, serine and threonine metabolism; Cysteine and methionine metabolism; D-Amino acid metabolism; Sphingolipid metabolism; Glyoxylate and dicarboxylate metabolism; One carbon pool by folate	145.06202	C00065	M+ACN-H[-]	1.5146677000643e-4
D-Serine	Glycine, serine and threonine metabolism; D-Amino acid metabolism	145.06202	C00740	M+ACN-H[-]	1.5146677000643e-4
D-Glutamine	D-Amino acid metabolism	145.06202	C00819	M-H[-]	1.964667700065e-4
L-Kynurenine	Tryptophan metabolism	267.09884	C00328	M+CH3COO[-]	7.4499999999488e-4
Formyl-5-hydroxykynurenamine	Tryptophan metabolism	267.09884	C05647	M+CH3COO[-]	7.4499999999488e-4
L-Formylkynurenine	Tryptophan metabolism	251.06758	C02700	M-H+O[-]	2.4646676999395e-4
5-Hydroxy-N-formylkynurenine	Tryptophan metabolism	251.06758	C05648	M-H[-]	2.5646676999713e-4
4-(2-Amino-3-hydroxyphenyl)-2,4-dioxobutanoate	Tryptophan metabolism	263.06745	C05645	M+ACN-H[-]	8.1466770041061e-5
4-(Methylnitrosamino)-1-(3-pyridyl)-1-butanol	Metabolism of xenobiotics by cytochrome P450	245.05674	C19574	M+K-2H[-]	6.0706646002017e-4
NA	NA	245.05674	C11736	M-H[-]	0.0011835332300052
NA	NA	245.05674	C12673	M+HCOO[-]	6.0500000000729e-4
NA	NA	245.05674	C12739	M-H[-]	0.0011835332300052
4-(2-Amino-3-hydroxyphenyl)-2,4-dioxobutanoate	Tryptophan metabolism	263.06768	C05645	M+ACN-H[-]	3.114667700288e-4
FMN	Riboflavin metabolism	455.09627	C00061	M-H[-]	0.00105353322999235
AMP	Purine metabolism	362.05079	C00020	M-H+O[-]	5.6466769990493e-5
GMP	Purine metabolism	362.05079	C00144	M-H[-]	6.64667700220889e-5
dGMP	Purine metabolism	362.05079	C00362	M-H+O[-]	5.6466769990493e-5
Precursor Z	Folate biosynthesis	362.05079	C18239	M-H[-]	6.64667700220889e-5
AMP	Purine metabolism	362.0509	C00020	M-H+O[-]	1.6646676999698e-4
GMP	Purine metabolism	362.0509	C00144	M-H[-]	1.7646677002858e-4
dGMP	Purine metabolism	362.0509	C00362	M-H+O[-]	1.6646676999698e-4
Precursor Z	Folate biosynthesis	362.0509	C18239	M-H[-]	1.7646677002858e-4
3-Deoxy-D-glycero-D-galacto-non-2-ulopyranosonate	Amino sugar and nucleotide sugar metabolism	305.04466	C20934	M+Cl37[-]	6.3999999997577e-4
3-Methoxy-4-hydroxyphenylacetaldehyde	Tyrosine metabolism	206.08175	C05581	M+ACN-H[-]	5.1853322997885e-4
S-Sulfanylglutathione	Sulfur metabolism	354.04488	C17267	M-H+O[-]	0.00134646676997363
Formylanthranilate	Tryptophan metabolism	180.03044	C05653	M-H+O[-]	2.0646677000968e-4
L-Formylkynurenine	Tryptophan metabolism	281.07817	C02700	M+HCOO[-]	8.2500000002028e-4
CMP	Pyrimidine metabolism	322.04455	C00055	M-H[-]	7.35332299655056e-5
dCMP	Pyrimidine metabolism	322.04455	C00239	M-H+O[-]	1.64667700346399e-5
L-Formylkynurenine	Tryptophan metabolism	281.078	C02700	M+HCOO[-]	6.5499999999474e-4
Dihydrofolate	One carbon pool by folate; Folate biosynthesis	424.13602	C00415	M-H2O-H[-]	0.00140353323001818
4-Hydroxyphenylacetate	Tyrosine metabolism	192.06652	C00642	M+ACN-H[-]	4.85332300002028e-5
3,4-Dihydroxyphenylacetaldehyde	Tyrosine metabolism	192.06652	C04043	M+ACN-H[-]	4.85332300002028e-5
2-Hydroxyphenylacetate	Phenylalanine metabolism	192.06652	C05852	M+ACN-H[-]	4.85332300002028e-5
3-Carbamoyl-2-phenylpropionaldehyde	Drug metabolism - cytochrome P450	192.06652	C16587	M-H[-]	1.0353323000345e-4
4-Hydroxy-5-phenyltetrahydro-1,3-oxazin-2-one	Drug metabolism - cytochrome P450	192.06652	C16595	M-H[-]	1.0353323000345e-4
NA	NA	379.11529	C12650	M+Na-2H[-]	0.00145706645997734
ADP	Purine metabolism	426.02215	C00008	M-H[-]	2.64667700093923e-5
Adenosine 3',5'-bisphosphate	Pantothenate and CoA biosynthesis	426.02215	C00054	M-H[-]	2.64667700093923e-5
dADP	Purine metabolism	426.02215	C00206	M-H+O[-]	1.64667700346399e-5
dGDP	Purine metabolism	426.02215	C00361	M-H[-]	2.64667700093923e-5
L-Formylkynurenine	Tryptophan metabolism	281.07843	C02700	M+HCOO[-]	0.00108500000004597
L-Formylkynurenine	Tryptophan metabolism	295.09371	C02700	M+CH3COO[-]	7.1500000001378e-4
Dihydropteroate	Folate biosynthesis	295.09371	C00921	M-H2O-H[-]	0.0011135332300114
9-Hydroxybenzo[a]pyrene	Metabolism of xenobiotics by cytochrome P450	313.08644	C14556	M+HCOO[-]	5.00000004421963e-6
Benzo[a]pyrene-9,10-oxide	Metabolism of xenobiotics by cytochrome P450	313.08644	C14849	M+HCOO[-]	5.00000004421963e-6
Benzo[a]pyrene-7,8-oxide	Metabolism of xenobiotics by cytochrome P450	313.08644	C14850	M+HCOO[-]	5.00000004421963e-6
Benzo[a]pyrene-4,5-oxide	Metabolism of xenobiotics by cytochrome P450	313.08644	C14851	M+HCOO[-]	5.00000004421963e-6
GDP-4-dehydro-6-deoxy-D-mannose	Fructose and mannose metabolism; Amino sugar and nucleotide sugar metabolism	646.08063	C01222	M+CH3COO[-]	7.3500000007698e-4
Deamino-NAD+	Nicotinate and nicotinamide metabolism	646.08063	C00857	M-H2O-H[-]	0.00249353322999468
1-(Methylnitrosoamino)-4-(3-pyridinyl)-1,4-butanediol	Metabolism of xenobiotics by cytochrome P450	261.05244	C19577	M+K-2H[-]	1.9293354000637e-4
alpha-[3-[(Hydroxymethyl)nitrosoamino]propyl]-3-pyridinemethanol	Metabolism of xenobiotics by cytochrome P450	261.05244	C19580	M+K-2H[-]	1.9293354000637e-4
5-Fluorouridine	Drug metabolism - other enzymes	261.05244	C16633	M-H[-]	3.8353322997863e-4
NA	NA	261.05244	C11736	M-H+O[-]	3.9353323001023e-4
NA	NA	261.05244	C12739	M-H+O[-]	3.9353323001023e-4
1-(5'-Phosphoribosyl)-5-amino-4-imidazolecarboxamide	Purine metabolism	353.04884	C04677	M-H+O[-]	0.00159353322999323
L-Tyrosine	Ubiquinone and other terpenoid-quinone biosynthesis; Tyrosine metabolism; Phenylalanine metabolism; Phenylalanine, tyrosine and tryptophan biosynthesis	180.06686	C00082	M-H[-]	2.3646676999078e-4
L-Phenylalanine	Phenylalanine metabolism; Phenylalanine, tyrosine and tryptophan biosynthesis	180.06686	C00079	M-H+O[-]	2.2646676998761e-4
Tryptamine	Tryptophan metabolism	180.06686	C00398	M+Na-2H[-]	5.8706646001383e-4
L-Homocysteine	Cysteine and methionine metabolism; One carbon pool by folate	170.00457	C00155	M+Cl[-]	2.7000000000043e-4
4,8-Dihydroxyquinoline	Tryptophan metabolism	160.04053	C05637	M-H[-]	1.0646677000636e-4
4,6-Dihydroxyquinoline	Tryptophan metabolism	160.04053	C05639	M-H[-]	1.0646677000636e-4
Thymidine	Pyrimidine metabolism	223.07263	C00214	M-H2O-H[-]	2.0646677000968e-4
L-Kynurenine	Tryptophan metabolism	223.07263	C00328	M-H+O[-]	1.964667700065e-4
3-Hydroxy-L-kynurenine	Tryptophan metabolism	223.07263	C03227	M-H[-]	2.0646677000968e-4
Formyl-5-hydroxykynurenamine	Tryptophan metabolism	223.07263	C05647	M-H+O[-]	1.964667700065e-4
5-Hydroxykynurenine	Tryptophan metabolism	223.07263	C05651	M-H[-]	2.0646677000968e-4
4-Pyridoxate	Vitamin B6 metabolism	223.07263	C00847	M+ACN-H[-]	1.6146677000961e-4
L-Leucine	Valine, leucine and isoleucine degradation; Valine, leucine and isoleucine biosynthesis	130.08684	C00123	M-H[-]	4.8353323001038e-4
L-Isoleucine	Valine, leucine and isoleucine degradation; Valine, leucine and isoleucine biosynthesis	130.08684	C00407	M-H[-]	4.8353323001038e-4
L-Proline	Arginine and proline metabolism	114.05615	C00148	M-H[-]	1.264667699985e-4
D-Proline	Arginine and proline metabolism; D-Amino acid metabolism	114.05615	C00763	M-H[-]	1.264667699985e-4
(R)-Lactaldehyde	Pyruvate metabolism	114.05615	C00937	M+ACN-H[-]	8.14667699984284e-5
Propanoate	Propanoate metabolism	114.05615	C00163	M+ACN-H[-]	8.14667699984284e-5
L-Citrulline	Arginine biosynthesis	212.06144	C00327	M+Cl37[-]	1.5999999999394e-4
6-Carboxy-5,6,7,8-tetrahydropterin	Folate biosynthesis	212.06144	C20239	M(Cl37)-H[-]	0.00101646677001099
Sphingosine 1-phosphate	Sphingolipid metabolism	424.24703	C06124	M+HCOO[-]	5.849999999441e-4
AMP	Purine metabolism	346.0558	C00020	M-H[-]	2.35332300349e-5
dAMP	Purine metabolism	346.0558	C00360	M-H+O[-]	3.35332300096525e-5
dGMP	Purine metabolism	346.0558	C00362	M-H[-]	2.35332300349e-5
(15S)-15-Hydroxy-5,8,11-cis-13-trans-eicosatetraenoate	Arachidonic acid metabolism	301.21713	C04742	M-H2O-H[-]	9.35332299718539e-5
5(S)-HETE	Arachidonic acid metabolism	301.21713	C04805	M-H2O-H[-]	9.35332299718539e-5
20-HETE	Arachidonic acid metabolism	301.21713	C14748	M-H2O-H[-]	9.35332299718539e-5
19(S)-HETE	Arachidonic acid metabolism	301.21713	C14749	M-H2O-H[-]	9.35332299718539e-5
5,6-EET	Arachidonic acid metabolism	301.21713	C14768	M-H2O-H[-]	9.35332299718539e-5
8,9-EET	Arachidonic acid metabolism	301.21713	C14769	M-H2O-H[-]	9.35332299718539e-5
11,12-EET	Arachidonic acid metabolism	301.21713	C14770	M-H2O-H[-]	9.35332299718539e-5
14,15-EET	Arachidonic acid metabolism	301.21713	C14771	M-H2O-H[-]	9.35332299718539e-5
12(S)-HETE	Arachidonic acid metabolism	301.21713	C14777	M-H2O-H[-]	9.35332299718539e-5
Retinol	Retinol metabolism	301.21713	C00473	M-H+O[-]	2.0353322997834e-4
11-cis-Retinol	Retinol metabolism	301.21713	C00899	M-H+O[-]	2.0353322997834e-4
9-cis-Retinol	Retinol metabolism	301.21713	C16682	M-H+O[-]	2.0353322997834e-4
(5Z,8Z,11Z,14Z,17Z)-Icosapentaenoic acid	Biosynthesis of unsaturated fatty acids	301.21713	C06428	M-H[-]	1.9353323000359e-4
9-Hydroxybenzo[a]pyrene-4,5-oxide	Metabolism of xenobiotics by cytochrome P450	299.07036	C14854	M-H+O[-]	9.735332300238e-4
Indole-3-acetate	Tryptophan metabolism	253.98128	C00954	M+Br[-]	3.200000000163e-4
5-Hydroxyindoleacetaldehyde	Tryptophan metabolism	253.98128	C05634	M+Br[-]	3.200000000163e-4
4a-Hydroxytetrahydrobiopterin	Folate biosynthesis	292.08067	C15522	M+Cl[-]	6.3000000000101e-4
CMP	Pyrimidine metabolism	322.04448	C00055	M-H[-]	1.435332299593e-4
dCMP	Pyrimidine metabolism	322.04448	C00239	M-H+O[-]	5.35332299591573e-5
5,6-Dihydro-5-fluorouracil	Drug metabolism - other enzymes	191.04628	C16630	M+CH3COO[-]	5.1500000000714e-4
UMP	Pyrimidine metabolism	323.02859	C00105	M-H[-]	3.35332300096525e-5
dUMP	Pyrimidine metabolism; One carbon pool by folate	323.02859	C00365	M-H+O[-]	4.35332299844049e-5
L-Formylkynurenine	Tryptophan metabolism	281.07832	C02700	M+HCOO[-]	9.7500000003947e-4
4-Hydroxybenzoate	Ubiquinone and other terpenoid-quinone biosynthesis	178.0509	C00156	M+ACN-H[-]	6.85332299781294e-5
3,4-Dihydroxy-L-phenylalanine	Tyrosine metabolism	178.0509	C00355	M-H2O-H[-]	2.35332299780566e-5
Gentisate aldehyde	Tyrosine metabolism	178.0509	C05585	M+ACN-H[-]	6.85332299781294e-5
L-Cystathionine	Glycine, serine and threonine metabolism; Cysteine and methionine metabolism; One carbon pool by folate	267.06422	C02291	M+HCOO[-]	8.2500000002028e-4
AMP	Purine metabolism	362.050689	C00020	M-H+O[-]	4.45332300387236e-5
GMP	Purine metabolism	362.050689	C00144	M-H[-]	3.45332300071277e-5
dGMP	Purine metabolism	362.050689	C00362	M-H+O[-]	4.45332300387236e-5
Precursor Z	Folate biosynthesis	362.050689	C18239	M-H[-]	3.45332300071277e-5
L-Selenocystathionine	Selenocompound metabolism	270.00752	C05699	M(C13)-H[-]	5.0353323001672e-4
Glutathione disulfide	Glutathione metabolism	611.14466	C00127	M-H[-]	6.35332299907532e-5
Pyruvate	Glycolysis or Gluconeogenesis; Citrate cycle (TCA cycle); Alanine, aspartate and glutamate metabolism; Glycine, serine and threonine metabolism; Cysteine and methionine metabolism; Arginine and proline metabolism; Tyrosine metabolism; Pyruvate metabolism; Glyoxylate and dicarboxylate metabolism; Lipoic acid metabolism	128.03557	C00022	M+ACN-H[-]	3.014667699972e-4
L-Glutamate	Arginine biosynthesis; Alanine, aspartate and glutamate metabolism; Arginine and proline metabolism; Histidine metabolism; Glutathione metabolism; Glyoxylate and dicarboxylate metabolism; Butanoate metabolism; Porphyrin metabolism; Nitrogen metabolism	128.03557	C00025	M-H2O-H[-]	2.4646677002238e-4
3-Oxopropanoate	beta-Alanine metabolism; Inositol phosphate metabolism; Propanoate metabolism	128.03557	C00222	M+ACN-H[-]	3.014667699972e-4
(S)-1-Pyrroline-5-carboxylate	Alanine, aspartate and glutamate metabolism; Arginine and proline metabolism	128.03557	C03912	M-H+O[-]	2.3646676999078e-4
1-Pyrroline-2-carboxylate	Arginine and proline metabolism; D-Amino acid metabolism	128.03557	C03564	M-H+O[-]	2.3646676999078e-4
L-1-Pyrroline-3-hydroxy-5-carboxylate	Arginine and proline metabolism	128.03557	C04281	M-H[-]	2.4646677002238e-4
L-4-Hydroxyglutamate semialdehyde	Arginine and proline metabolism	128.03557	C05938	M-H2O-H[-]	2.4646677002238e-4
D-Glutamate	D-Amino acid metabolism	128.03557	C00217	M-H2O-H[-]	2.4646677002238e-4
5-Oxo-D-proline	D-Amino acid metabolism	128.03557	C02237	M-H[-]	2.4646677002238e-4
1-Pyrroline-4-hydroxy-2-carboxylate	D-Amino acid metabolism	128.03557	C04282	M-H[-]	2.4646677002238e-4
5-Oxoproline	Glutathione metabolism	128.03557	C01879	M-H[-]	2.4646677002238e-4
5-L-Glutamyl-taurine	Taurine and hypotaurine metabolism	255.04468	C05844	M(S34)-H[-]	0.00114353322996408
L-Formylkynurenine	Tryptophan metabolism	295.0938	C02700	M+CH3COO[-]	8.0500000001393e-4
Dihydropteroate	Folate biosynthesis	295.0938	C00921	M-H2O-H[-]	0.00102353323001125
N-Acetylneuraminate	Amino sugar and nucleotide sugar metabolism	308.09832	C00270	M-H[-]	4.0353322998498e-4
3-Deoxy-D-glycero-D-galacto-non-2-ulopyranosonate	Amino sugar and nucleotide sugar metabolism	308.09832	C20934	M+ACN-H[-]	3.4853323001016e-4
Cytidine	Pyrimidine metabolism	278.05491	C00475	M+Cl[-]	5.1000000001977e-4
L-Homocysteine	Cysteine and methionine metabolism; One carbon pool by folate	170.00439	C00155	M+Cl[-]	9.00000000001455e-5
Adenine	Purine metabolism	134.04718	C00147	M-H[-]	4.35332299844049e-5
L-Formylkynurenine	Tryptophan metabolism	295.09339	C02700	M+CH3COO[-]	3.950000000259e-4
Dihydropteroate	Folate biosynthesis	295.09339	C00921	M-H2O-H[-]	0.00143353322999928
N6-Succino-2-amino-2'-deoxyadenylate	Purine metabolism	521.10421	C22395	M+CH3COO[-]	9.1499999996358e-4
CMP-3-deoxy-D-glycero-D-galacto-non-2-ulopyranosonate	Amino sugar and nucleotide sugar metabolism	573.11516	C21384	M(C13)-H[-]	0.00166353323015755
Hypoxanthine	Purine metabolism	151.02632	C00262	M-H+O[-]	1.8646677000333e-4
Xanthine	Purine metabolism	151.02632	C00385	M-H[-]	1.964667700065e-4
5-Aminolevulinate	Glycine, serine and threonine metabolism; Porphyrin metabolism	151.02632	C00430	M+Na-2H[-]	6.729335399882e-4
5-Amino-2-oxopentanoic acid	D-Amino acid metabolism	151.02632	C01110	M+Na-2H[-]	6.729335399882e-4
Hydroxyproline	Arginine and proline metabolism	151.02632	C01157	M+Na-2H[-]	6.729335399882e-4
L-Glutamate 5-semialdehyde	Arginine and proline metabolism	151.02632	C01165	M+Na-2H[-]	6.729335399882e-4
trans-3-Hydroxy-L-proline	Arginine and proline metabolism	151.02632	C05147	M+Na-2H[-]	6.729335399882e-4
cis-4-Hydroxy-D-proline	D-Amino acid metabolism	151.02632	C03440	M+Na-2H[-]	6.729335399882e-4
Isonicotinoyl radical	Drug metabolism - other enzymes	151.02632	C21754	M+HCOO[-]	6.2500000001364e-4
Sapienoyl-CoA	Biosynthesis of unsaturated fatty acids	151.02632	C21943	M+HCOO[-]	6.2500000001364e-4
(9Z)-Octadecenoic acid	Biosynthesis of unsaturated fatty acids	281.24855	C00712	M-H[-]	7.35332299655056e-5
5'-Methylthioadenosine	Cysteine and methionine metabolism	356.10424	C00170	M+CH3COO[-]	0.00134499999995796
NAD+	Nicotinate and nicotinamide metabolism	709.1148	C00003	M+HCOO[-]	2.5499999992462e-4
Pyruvate	Glycolysis or Gluconeogenesis; Citrate cycle (TCA cycle); Alanine, aspartate and glutamate metabolism; Glycine, serine and threonine metabolism; Cysteine and methionine metabolism; Arginine and proline metabolism; Tyrosine metabolism; Pyruvate metabolism; Glyoxylate and dicarboxylate metabolism; Lipoic acid metabolism	128.03545	C00022	M+ACN-H[-]	1.8146676998753e-4
L-Glutamate	Arginine biosynthesis; Alanine, aspartate and glutamate metabolism; Arginine and proline metabolism; Histidine metabolism; Glutathione metabolism; Glyoxylate and dicarboxylate metabolism; Butanoate metabolism; Porphyrin metabolism; Nitrogen metabolism	128.03545	C00025	M-H2O-H[-]	1.2646677001271e-4
3-Oxopropanoate	beta-Alanine metabolism; Inositol phosphate metabolism; Propanoate metabolism	128.03545	C00222	M+ACN-H[-]	1.8146676998753e-4
(S)-1-Pyrroline-5-carboxylate	Alanine, aspartate and glutamate metabolism; Arginine and proline metabolism	128.03545	C03912	M-H+O[-]	1.1646676998111e-4
1-Pyrroline-2-carboxylate	Arginine and proline metabolism; D-Amino acid metabolism	128.03545	C03564	M-H+O[-]	1.1646676998111e-4
L-1-Pyrroline-3-hydroxy-5-carboxylate	Arginine and proline metabolism	128.03545	C04281	M-H[-]	1.2646677001271e-4
L-4-Hydroxyglutamate semialdehyde	Arginine and proline metabolism	128.03545	C05938	M-H2O-H[-]	1.2646677001271e-4
D-Glutamate	D-Amino acid metabolism	128.03545	C00217	M-H2O-H[-]	1.2646677001271e-4
5-Oxo-D-proline	D-Amino acid metabolism	128.03545	C02237	M-H[-]	1.2646677001271e-4
1-Pyrroline-4-hydroxy-2-carboxylate	D-Amino acid metabolism	128.03545	C04282	M-H[-]	1.2646677001271e-4
5-Oxoproline	Glutathione metabolism	128.03545	C01879	M-H[-]	1.2646677001271e-4
Adenine	Purine metabolism	134.0473	C00147	M-H[-]	7.6466770025263e-5
Thymidine	Pyrimidine metabolism	243.08069	C00214	M(Cl37)-H[-]	4.6646677000694e-4
Cytidine	Pyrimidine metabolism	243.08069	C00475	M(C13)-H[-]	9.3353322998268e-4
Biotin	Biotin metabolism	243.08069	C00120	M-H[-]	2.3353322998787e-4
3alpha,7alpha,12alpha-Trihydroxy-5beta-cholestan-26-al	Primary bile acid biosynthesis	479.33753	C01301	M+HCOO[-]	2.8499999996256e-4
3alpha,7alpha-Dihydroxy-5beta-cholestanate	Primary bile acid biosynthesis	479.33753	C04554	M+HCOO[-]	2.8499999996256e-4
4-(2-Amino-3-hydroxyphenyl)-2,4-dioxobutanoate	Tryptophan metabolism	263.06734	C05645	M+ACN-H[-]	2.85332299654328e-5
4-(Methylnitrosamino)-1-(3-pyridyl)-1-butanol	Metabolism of xenobiotics by cytochrome P450	245.05671	C19574	M+K-2H[-]	6.3706646000127e-4
NA	NA	245.05671	C11736	M-H[-]	0.0012135332299863
NA	NA	245.05671	C12673	M+HCOO[-]	6.3499999998839e-4
NA	NA	245.05671	C12739	M-H[-]	0.0012135332299863
Succinate	Citrate cycle (TCA cycle); Alanine, aspartate and glutamate metabolism; Propanoate metabolism; Butanoate metabolism	117.01935	C00042	M-H[-]	2.64667699951815e-5
Methylmalonate	Valine, leucine and isoleucine degradation	117.01935	C02170	M-H[-]	2.64667699951815e-5
Succinate semialdehyde	Alanine, aspartate and glutamate metabolism; Butanoate metabolism	117.01935	C00232	M-H+O[-]	1.64667699920074e-5
2-Oxobutanoate	Glycine, serine and threonine metabolism; Cysteine and methionine metabolism; Valine, leucine and isoleucine biosynthesis; Propanoate metabolism	117.01935	C00109	M-H+O[-]	1.64667699920074e-5
Acetoacetate	Valine, leucine and isoleucine degradation; Tyrosine metabolism; Butanoate metabolism	117.01935	C00164	M-H+O[-]	1.64667699920074e-5
2-Methyl-3-oxopropanoate	Valine, leucine and isoleucine degradation	117.01935	C00349	M-H+O[-]	1.64667699920074e-5
(S)-Methylmalonate semialdehyde	Valine, leucine and isoleucine degradation; Propanoate metabolism	117.01935	C06002	M-H+O[-]	1.64667699920074e-5
4-(Methylnitrosamino)-1-(3-pyridyl)-1-butanol	Metabolism of xenobiotics by cytochrome P450	245.05668	C19574	M+K-2H[-]	6.670664600108e-4
NA	NA	245.05668	C12673	M+HCOO[-]	6.6499999999791e-4
L-Pipecolate	Lysine degradation	165.02076	C00408	M+K-2H[-]	8.129335399758e-4
N4-Acetylaminobutanal	Arginine and proline metabolism	165.02076	C05936	M+K-2H[-]	8.129335399758e-4
5'-Methylthioadenosine	Cysteine and methionine metabolism	296.08238	C00170	M-H[-]	5.6466769990493e-5
Dopamine	Tyrosine metabolism	134.06122	C03758	M-H2O-H[-]	9.64667700031896e-5
Linoleate	Linoleic acid metabolism; Biosynthesis of unsaturated fatty acids	279.23277	C01595	M-H[-]	1.5353322999089e-4
Presqualene diphosphate	Steroid biosynthesis	586.31357	C03428	M(C13)-H[-]	0.00135353323003073
6-Hydroxymelatonin	Tryptophan metabolism	293.11425	C05643	M+HCOO[-]	5.0500000003239e-4
1a,11b-Dihydro-4,9-dimethylbenz[a]anthra[3,4-b]oxirene	Metabolism of xenobiotics by cytochrome P450	331.13323	C19489	M+CH3COO[-]	1.6499999998131e-4
7-Hydroxymethyl-12-methylbenz[a]anthracene	Metabolism of xenobiotics by cytochrome P450	331.13323	C19561	M+CH3COO[-]	1.6499999998131e-4
7,12-Dimethylbenz[a]anthracene 5,6-oxide	Metabolism of xenobiotics by cytochrome P450	331.13323	C19604	M+CH3COO[-]	1.6499999998131e-4
GDP-L-fucose	Fructose and mannose metabolism; Amino sugar and nucleotide sugar metabolism	588.07497	C00325	M-H[-]	4.6466770072584e-5
5-Formiminotetrahydrofolate	One carbon pool by folate	487.1675	C00664	M-H+O[-]	0.00203353322996236
Glycocholate	Primary bile acid biosynthesis	500.278	C01921	M+Cl[-]	9.99999999748979e-5
Sulfite	Sulfur metabolism	82.96105	C00094	M(S34)-H[-]	2.64667699951815e-5
3,4-Dihydroxymandelate	Tyrosine metabolism	185.02785	C05580	M(Cl37)-H[-]	7.264667700042e-4
2-Amino-3-carboxymuconate semialdehyde	Tryptophan metabolism	185.02785	C04409	M(C13)-H[-]	6.7353322998542e-4
Inosine	Purine metabolism	267.07348	C00294	M-H[-]	4.35332299844049e-5
Deoxyinosine	Purine metabolism	267.07348	C05512	M-H+O[-]	5.35332299591573e-5
gamma-L-Glutamyl-L-2-aminobutyrate	Cysteine and methionine metabolism	267.07348	C21015	M+Cl[-]	0.00131999999996424
5-Hydroxyindoleacetate	Tryptophan metabolism	192.04889	C05635	M(Cl37)-H[-]	7.664667700169e-4
5-Phenyl-1,3-oxazinane-2,4-dione	Drug metabolism - cytochrome P450	192.04889	C16596	M(Cl37)-H[-]	7.664667700169e-4
Thymidine	Pyrimidine metabolism	243.08096	C00214	M(Cl37)-H[-]	7.3646677000738e-4
Cytidine	Pyrimidine metabolism	243.08096	C00475	M(C13)-H[-]	6.6353322998224e-4
Biotin	Biotin metabolism	243.08096	C00120	M-H[-]	3.64667700125665e-5
Adrenosterone	Steroid hormone biosynthesis	379.09086	C05285	M+Br[-]	6.00000000190448e-5
19-Oxoandrost-4-ene-3,17-dione	Steroid hormone biosynthesis	379.09086	C05297	M+Br[-]	6.00000000190448e-5
2-Methoxyestrone	Steroid hormone biosynthesis	379.09086	C05299	M+Br[-]	6.00000000190448e-5
Dopamine	Tyrosine metabolism	134.06127	C03758	M-H2O-H[-]	1.4646677001906e-4
4-Hydroxybenzoate	Ubiquinone and other terpenoid-quinone biosynthesis	178.05107	C00156	M+ACN-H[-]	1.0146677001898e-4
3,4-Dihydroxy-L-phenylalanine	Tyrosine metabolism	178.05107	C00355	M-H2O-H[-]	1.4646677001906e-4
Gentisate aldehyde	Tyrosine metabolism	178.05107	C05585	M+ACN-H[-]	1.0146677001898e-4
Folate	One carbon pool by folate; Folate biosynthesis	520.05808	C00504	M+Br[-]	8.00000000253931e-5
5-Hydroxyindoleacetate	Tryptophan metabolism	192.04883	C05635	M(Cl37)-H[-]	7.0646677002628e-4
5-Phenyl-1,3-oxazinane-2,4-dione	Drug metabolism - cytochrome P450	192.04883	C16596	M(Cl37)-H[-]	7.0646677002628e-4
4-Methylthio-2-oxobutanoic acid	Cysteine and methionine metabolism	184.98574	C01180	M+Cl37[-]	4.3999999999755e-4
Glycerone phosphate	Glycolysis or Gluconeogenesis; Fructose and mannose metabolism; Glycerolipid metabolism; Inositol phosphate metabolism; Glycerophospholipid metabolism	184.98574	C00111	M-H+O[-]	1.0646677000636e-4
D-Glyceraldehyde 3-phosphate	Glycolysis or Gluconeogenesis; Pentose phosphate pathway; Fructose and mannose metabolism; Inositol phosphate metabolism	184.98574	C00118	M-H+O[-]	1.0646677000636e-4
3-Phospho-D-glycerate	Glycolysis or Gluconeogenesis; Glycine, serine and threonine metabolism; Cysteine and methionine metabolism	184.98574	C00197	M-H[-]	1.1646677000953e-4
2-Phospho-D-glycerate	Glycolysis or Gluconeogenesis; Pentose phosphate pathway; Glycine, serine and threonine metabolism; Glycerolipid metabolism; Glyoxylate and dicarboxylate metabolism	184.98574	C00631	M-H[-]	1.1646677000953e-4
Acetyl phosphate	Pyruvate metabolism	184.98574	C00227	M+HCOO[-]	5.9499999997569e-4
Hydrogen sulfide	Sulfur metabolism	74.00726	C00283	M+ACN-H[-]	2.9146677000824e-4
7-Hydroxymethyl-12-methylbenz[a]anthracene sulfate	Metabolism of xenobiotics by cytochrome P450	387.04721	C19562	M+Cl[-]	0.00140999999996438
Fe-coproporphyrin III	Porphyrin metabolism	689.17154	C21284	M-H2O-H[-]	0.00111646676998589
5'-Methylthioadenosine	Cysteine and methionine metabolism	342.0885	C00170	M+HCOO[-]	0.00125499999995782
N-((R)-Pantothenoyl)-L-cysteine	Pantothenate and CoA biosynthesis	342.0885	C04079	M+Na-2H[-]	0.00115293354002688
Pantetheine 4'-phosphate	Pantothenate and CoA biosynthesis	357.08779	C01134	M-H[-]	0.00133353323002439
N-((R)-Pantothenoyl)-L-cysteine	Pantothenate and CoA biosynthesis	357.08779	C04079	M+Cl[-]	0.00101000000000795
Nicotinamide	Nicotinate and nicotinamide metabolism	167.0462	C00153	M+HCOO[-]	5.5499999999142e-4
N1-Methyl-2-pyridone-5-carboxamide	Nicotinate and nicotinamide metabolism	167.0462	C05842	M-H+O[-]	3.35332300096525e-5
N1-Methyl-4-pyridone-5-carboxamide	Nicotinate and nicotinamide metabolism	167.0462	C05843	M-H+O[-]	3.35332300096525e-5
Uridine	Pyrimidine metabolism	243.06224	C00299	M-H[-]	1.64667700062182e-5
Deoxyuridine	Pyrimidine metabolism	243.06224	C00526	M-H+O[-]	6.46677000304408e-6
4-[(Hydroxymethyl)nitrosoamino]-1-(3-pyridinyl)-1-butanone	Metabolism of xenobiotics by cytochrome P450	243.06224	C19563	M+Na-2H[-]	9.0706646000171e-4
4-Hydroxy-4-(methylnitrosoamino)-1-(3-pyridinyl)-1-butanone	Metabolism of xenobiotics by cytochrome P450	243.06224	C19566	M+Na-2H[-]	9.0706646000171e-4
AMP	Purine metabolism	346.0557	C00020	M-H[-]	1.2353323000979e-4
dAMP	Purine metabolism	346.0557	C00360	M-H+O[-]	1.3353322998455e-4
dGMP	Purine metabolism	346.0557	C00362	M-H[-]	1.2353323000979e-4
9-Hydroxybenzo[a]pyrene-4,5-oxide	Metabolism of xenobiotics by cytochrome P450	329.0813	C14854	M+HCOO[-]	4.50000000569162e-5
Leukotriene D4	Arachidonic acid metabolism	555.27192	C05951	M+CH3COO[-]	0.00207499999999072
Pyruvate	Glycolysis or Gluconeogenesis; Citrate cycle (TCA cycle); Alanine, aspartate and glutamate metabolism; Glycine, serine and threonine metabolism; Cysteine and methionine metabolism; Arginine and proline metabolism; Tyrosine metabolism; Pyruvate metabolism; Glyoxylate and dicarboxylate metabolism; Lipoic acid metabolism	128.03537	C00022	M+ACN-H[-]	1.0146676999056e-4
L-Glutamate	Arginine biosynthesis; Alanine, aspartate and glutamate metabolism; Arginine and proline metabolism; Histidine metabolism; Glutathione metabolism; Glyoxylate and dicarboxylate metabolism; Butanoate metabolism; Porphyrin metabolism; Nitrogen metabolism	128.03537	C00025	M-H2O-H[-]	4.64667700157406e-5
3-Oxopropanoate	beta-Alanine metabolism; Inositol phosphate metabolism; Propanoate metabolism	128.03537	C00222	M+ACN-H[-]	1.0146676999056e-4
(S)-1-Pyrroline-5-carboxylate	Alanine, aspartate and glutamate metabolism; Arginine and proline metabolism	128.03537	C03912	M-H+O[-]	3.64667699841448e-5
1-Pyrroline-2-carboxylate	Arginine and proline metabolism; D-Amino acid metabolism	128.03537	C03564	M-H+O[-]	3.64667699841448e-5
L-1-Pyrroline-3-hydroxy-5-carboxylate	Arginine and proline metabolism	128.03537	C04281	M-H[-]	4.64667700157406e-5
L-4-Hydroxyglutamate semialdehyde	Arginine and proline metabolism	128.03537	C05938	M-H2O-H[-]	4.64667700157406e-5
D-Glutamate	D-Amino acid metabolism	128.03537	C00217	M-H2O-H[-]	4.64667700157406e-5
5-Oxo-D-proline	D-Amino acid metabolism	128.03537	C02237	M-H[-]	4.64667700157406e-5
1-Pyrroline-4-hydroxy-2-carboxylate	D-Amino acid metabolism	128.03537	C04282	M-H[-]	4.64667700157406e-5
5-Oxoproline	Glutathione metabolism	128.03537	C01879	M-H[-]	4.64667700157406e-5
AMP	Purine metabolism	346.05575	C00020	M-H[-]	7.3533230022349e-5
dAMP	Purine metabolism	346.05575	C00360	M-H+O[-]	8.35332299971014e-5
dGMP	Purine metabolism	346.05575	C00362	M-H[-]	7.3533230022349e-5
GDP-L-fucose	Fructose and mannose metabolism; Amino sugar and nucleotide sugar metabolism	588.0751	C00325	M-H[-]	1.7646677008542e-4
OPC4-CoA	alpha-Linolenic acid metabolism	495.13959	C16335	M(C13)+2H[2+]	1.3646677001588e-4
GDP	Purine metabolism	444.03145	C00035	M+H[1+]	1.2646676998429e-4
GDP-4-dehydro-6-deoxy-D-mannose	Fructose and mannose metabolism; Amino sugar and nucleotide sugar metabolism	588.07455	C01222	M+H[1+]	6.7353323004226e-4
GDP-mannose	Fructose and mannose metabolism; N-Glycan biosynthesis; Amino sugar and nucleotide sugar metabolism	588.07455	C00096	M-H2O+H[1+]	6.7353323004226e-4
gamma-L-Glutamyl-L-cysteine	Glutathione metabolism	251.06942	C00669	M+H[1+]	1.5646676999381e-4
5'-Methylthioadenosine	Cysteine and methionine metabolism	262.07476	C00170	M-H4O2+H[1+]	9.1646676997925e-4
L-Fucose 1-phosphate	Fructose and mannose metabolism; Amino sugar and nucleotide sugar metabolism	247.03843	C02985	M(S34)+H[1+]	5.5353323000417e-4
L-Fucose 1-phosphate	Fructose and mannose metabolism; Amino sugar and nucleotide sugar metabolism	247.03843	C02985	M(Cl37)+H[1+]	8.4646676998545e-4
L-Fucose 1-phosphate	Fructose and mannose metabolism; Amino sugar and nucleotide sugar metabolism	247.03814	C02985	M(S34)+H[1+]	2.6353322999739e-4
L-Fucose 1-phosphate	Fructose and mannose metabolism; Amino sugar and nucleotide sugar metabolism	247.03814	C02985	M(Cl37)+H[1+]	0.00113646676999224
3-Methylbutanoyl-CoA	Valine, leucine and isoleucine degradation	427.09499	C02939	M(C13)+2H[2+]	3.3646677002252e-4
(S)-2-Methylbutanoyl-CoA	Valine, leucine and isoleucine degradation	427.09499	C15980	M(C13)+2H[2+]	3.3646677002252e-4
S-(Formylmethyl)glutathione	Metabolism of xenobiotics by cytochrome P450	418.08758	C14871	M+HCOONa[1+]	0.00149646676999282
5-L-Glutamyl-taurine	Taurine and hypotaurine metabolism	237.05382	C05844	M-H2O+H[1+]	1.5646676999381e-4
D-Glucose 1-phosphate	Glycolysis or Gluconeogenesis; Pentose and glucuronate interconversions; Galactose metabolism; Starch and sucrose metabolism; Amino sugar and nucleotide sugar metabolism	263.03274	C00103	M(S34)+H[1+]	3.64667699841448e-5
alpha-D-Glucose 6-phosphate	Glycolysis or Gluconeogenesis; Pentose phosphate pathway; Galactose metabolism; Amino sugar and nucleotide sugar metabolism	263.03274	C00668	M(S34)+H[1+]	3.64667699841448e-5
beta-D-Glucose 6-phosphate	Glycolysis or Gluconeogenesis; Pentose phosphate pathway	263.03274	C01172	M(S34)+H[1+]	3.64667699841448e-5
D-Mannose 6-phosphate	Fructose and mannose metabolism; Amino sugar and nucleotide sugar metabolism	263.03274	C00275	M(S34)+H[1+]	3.64667699841448e-5
D-Mannose 1-phosphate	Fructose and mannose metabolism; Amino sugar and nucleotide sugar metabolism	263.03274	C00636	M(S34)+H[1+]	3.64667699841448e-5
D-Fructose 1-phosphate	Fructose and mannose metabolism	263.03274	C01094	M(S34)+H[1+]	3.64667699841448e-5
D-Fructose 6-phosphate	Glycolysis or Gluconeogenesis; Pentose phosphate pathway; Fructose and mannose metabolism; Starch and sucrose metabolism; Amino sugar and nucleotide sugar metabolism	263.03274	C00085	M(S34)+H[1+]	3.64667699841448e-5
alpha-D-Galactose 1-phosphate	Galactose metabolism; Amino sugar and nucleotide sugar metabolism	263.03274	C00446	M(S34)+H[1+]	3.64667699841448e-5
D-Tagatose 6-phosphate	Galactose metabolism	263.03274	C01097	M(S34)+H[1+]	3.64667699841448e-5
D-Glucose 6-phosphate	Starch and sucrose metabolism; Neomycin, kanamycin and gentamicin biosynthesis; Inositol phosphate metabolism	263.03274	C00092	M(S34)+H[1+]	3.64667699841448e-5
NA	NA	263.03274	C03862	M(S34)+H[1+]	5.49927700035369e-5
1D-myo-Inositol 3-phosphate	Inositol phosphate metabolism	263.03274	C04006	M(S34)+H[1+]	3.64667699841448e-5
Inositol 1-phosphate	Inositol phosphate metabolism	263.03274	C01177	M(S34)+H[1+]	3.64667699841448e-5
myo-Inositol 4-phosphate	Inositol phosphate metabolism	263.03274	C03546	M(S34)+H[1+]	3.64667699841448e-5
L-Arginine	Arginine biosynthesis; Arginine and proline metabolism	175.11891	C00062	M+H[1+]	6.64667700220889e-5
D-Arginine	D-Amino acid metabolism	175.11891	C00792	M+H[1+]	6.64667700220889e-5
2-Deoxy-D-ribose 1-phosphate	Pentose phosphate pathway; Pyrimidine metabolism	217.02753	C00672	M(S34)+H[1+]	2.5353322999421e-4
2-Deoxy-D-ribose 5-phosphate	Pentose phosphate pathway	217.02753	C00673	M(S34)+H[1+]	2.5353322999421e-4
Aflatoxin B1	Metabolism of xenobiotics by cytochrome P450	267.06451	C06800	M-HCOOH+H[1+]	7.664667700169e-4
5-L-Glutamyl-taurine	Taurine and hypotaurine metabolism	237.0538	C05844	M-H2O+H[1+]	1.7646677000016e-4
L-Tyrosine	Ubiquinone and other terpenoid-quinone biosynthesis; Tyrosine metabolism; Phenylalanine metabolism; Phenylalanine, tyrosine and tryptophan biosynthesis	182.08101	C00082	M+H[1+]	1.664667700254e-4
3-Carbamoyl-2-phenylpropionic acid	Drug metabolism - cytochrome P450	182.08101	C16591	M-CO+H[1+]	6.64667700220889e-5
trans,trans-Farnesyl diphosphate	Steroid biosynthesis; Terpenoid backbone biosynthesis	366.11151	C00448	M-NH3+H[1+]	2.6646676997188e-4
D-Ribose 5-phosphate	Pentose phosphate pathway; Purine metabolism	253.00838	C00117	M+Na[1+]	9.64667700316113e-5
D-Ribulose 5-phosphate	Pentose phosphate pathway; Pentose and glucuronate interconversions	253.00838	C00199	M+Na[1+]	9.64667700316113e-5
D-Xylulose 5-phosphate	Pentose phosphate pathway; Pentose and glucuronate interconversions	253.00838	C00231	M+Na[1+]	9.64667700316113e-5
alpha-D-Ribose 1-phosphate	Pentose phosphate pathway; Purine metabolism	253.00838	C00620	M+Na[1+]	9.64667700316113e-5
D-Glucuronate	Pentose and glucuronate interconversions; Ascorbate and aldarate metabolism; Inositol phosphate metabolism	253.00838	C00191	M+NaCl[1+]	1.964667700065e-4
3-Dehydro-L-gulonate	Pentose and glucuronate interconversions	253.00838	C00618	M+NaCl[1+]	1.964667700065e-4
L-Selenocystathionine	Selenocompound metabolism	253.00838	C05699	M-H2O+H[1+]	1.9646677003493e-4
S-Adenosyl-L-methionine	Cysteine and methionine metabolism; Arginine and proline metabolism; One carbon pool by folate	381.13297	C00019	M-H2O+H[1+]	9.0646677000449e-4
5-L-Glutamyl-taurine	Taurine and hypotaurine metabolism	237.05375	C05844	M-H2O+H[1+]	2.2646676998761e-4
(R)-S-Lactoylglutathione	Pyruvate metabolism	382.10667	C03451	M(S34)+H[1+]	0.00130646676996093
N-(L-Arginino)succinate	Arginine biosynthesis; Alanine, aspartate and glutamate metabolism	245.12446	C03406	M-HCOOH+H[1+]	1.64667699777965e-5
Carnosine	Histidine metabolism; beta-Alanine metabolism	245.12446	C00386	M+H2O+H[1+]	1.64667700062182e-5
2-(alpha-Hydroxypropyl)thiamine diphosphate	Propanoate metabolism	485.09887	C21017	M(C13)+H[1+]	0.00139353322998659
N-(L-Arginino)succinate	Arginine biosynthesis; Alanine, aspartate and glutamate metabolism	245.12363	C03406	M-HCOOH+H[1+]	8.4646676998545e-4
Carnosine	Histidine metabolism; beta-Alanine metabolism	245.12363	C00386	M+H2O+H[1+]	8.4646677001387e-4
GDP-4-dehydro-6-deoxy-D-mannose	Fructose and mannose metabolism; Amino sugar and nucleotide sugar metabolism	588.07382	C01222	M+H[1+]	5.64667700473365e-5
GDP-mannose	Fructose and mannose metabolism; N-Glycan biosynthesis; Amino sugar and nucleotide sugar metabolism	588.07382	C00096	M-H2O+H[1+]	5.64667700473365e-5
(R)-S-Lactoylglutathione	Pyruvate metabolism	334.10677	C03451	M-HCOOH+H[1+]	6.46677000304408e-6
Thiamine	Thiamine metabolism	334.10677	C00378	M+HCOONa[1+]	2.0646677000968e-4
Glutathione episulfonium ion	Metabolism of xenobiotics by cytochrome P450	334.10677	C14874	M[1+]	5.3000000002612e-4
N-Acetyl-D-glucosamine 6-phosphate	Amino sugar and nucleotide sugar metabolism	302.06358	C00357	M+H[1+]	3.53322997170835e-6
N-Acetyl-D-mannosamine 6-phosphate	Amino sugar and nucleotide sugar metabolism	302.06358	C04257	M+H[1+]	3.53322997170835e-6
N-Acetyl-alpha-D-glucosamine 1-phosphate	Amino sugar and nucleotide sugar metabolism	302.06358	C04501	M+H[1+]	3.53322997170835e-6
N-Acetyl-alpha-D-galactosamine 1-phosphate	Amino sugar and nucleotide sugar metabolism	302.06358	C18060	M+H[1+]	3.53322997170835e-6
AMP	Purine metabolism	302.06358	C00020	M-HCOOH+H[1+]	0.00139646677001792
dGMP	Purine metabolism	302.06358	C00362	M-HCOOH+H[1+]	0.00139646677001792
3',5'-Cyclic GMP	Purine metabolism	302.06358	C00942	M-CO2+H[1+]	0.00129646676998618
GMP	Purine metabolism	382.07602	C00144	M+H2O+H[1+]	1.4353323001614e-4
Precursor Z	Folate biosynthesis	382.07602	C18239	M+H2O+H[1+]	1.4353323001614e-4
Biocytin	Biotin metabolism	301.1691	C05552	M-C3H4O2+H[1+]	1.7646677002858e-4
L-Glutamine	Arginine biosynthesis; Purine metabolism; Pyrimidine metabolism; Alanine, aspartate and glutamate metabolism; Glyoxylate and dicarboxylate metabolism; Nitrogen metabolism	130.04994	C00064	M-NH3+H[1+]	6.35332299907532e-5
(R)-3-Ureidoisobutyrate	Pyrimidine metabolism	130.04994	C21029	M-NH3+H[1+]	6.35332299907532e-5
L-1-Pyrroline-3-hydroxy-5-carboxylate	Arginine and proline metabolism	130.04994	C04281	M+H[1+]	6.35332299907532e-5
D-Glutamine	D-Amino acid metabolism	130.04994	C00819	M-NH3+H[1+]	6.35332299907532e-5
5-Oxo-D-proline	D-Amino acid metabolism	130.04994	C02237	M+H[1+]	6.35332299907532e-5
1-Pyrroline-4-hydroxy-2-carboxylate	D-Amino acid metabolism	130.04994	C04282	M+H[1+]	6.35332299907532e-5
5-Oxoproline	Glutathione metabolism	130.04994	C01879	M+H[1+]	6.35332299907532e-5
L-Glutamate	Arginine biosynthesis; Alanine, aspartate and glutamate metabolism; Arginine and proline metabolism; Histidine metabolism; Glutathione metabolism; Glyoxylate and dicarboxylate metabolism; Butanoate metabolism; Porphyrin metabolism; Nitrogen metabolism	130.04994	C00025	M-H2O+H[1+]	6.35332299907532e-5
N-Acetyl-L-aspartate	Alanine, aspartate and glutamate metabolism	130.04994	C01042	M-HCOOH+H[1+]	3.64667700125665e-5
L-4-Hydroxyglutamate semialdehyde	Arginine and proline metabolism	130.04994	C05938	M-H2O+H[1+]	6.35332299907532e-5
2-Aminomuconate	Tryptophan metabolism	130.04994	C02220	M-CO+H[1+]	1.6353322999407e-4
D-Glutamate	D-Amino acid metabolism	130.04994	C00217	M-H2O+H[1+]	6.35332299907532e-5
(+)-7-Isojasmonic acid CoA	alpha-Linolenic acid metabolism	481.12226	C16339	M(C13)+2H[2+]	0.00181646677003755
(9Z)-Octadecenoic acid	Biosynthesis of unsaturated fatty acids	247.24195	C00712	M-H4O2+H[1+]	2.64667700093923e-5
Androsterone	Steroid hormone biosynthesis	247.24195	C00523	M-CO2+H[1+]	1.2646677001271e-4
Androstan-3alpha,17beta-diol	Steroid hormone biosynthesis	247.24195	C03852	M-HCOOH+H[1+]	1.2646677001271e-4
Dihydrotestosterone	Steroid hormone biosynthesis	247.24195	C03917	M-CO2+H[1+]	1.2646677001271e-4
Androstenediol	Steroid hormone biosynthesis	247.24195	C04295	M-CO2+H[1+]	1.2646677001271e-4
Etiocholanolone	Steroid hormone biosynthesis	247.24195	C04373	M-CO2+H[1+]	1.2646677001271e-4
5beta-Dihydrotestosterone	Steroid hormone biosynthesis	247.24195	C05293	M-CO2+H[1+]	1.2646677001271e-4
Pregnanolone	Steroid hormone biosynthesis	247.24195	C05480	M-C3H4O2+H[1+]	1.2646677001271e-4
Allopregnanolone	Steroid hormone biosynthesis	247.24195	C13712	M-C3H4O2+H[1+]	1.2646677001271e-4
5alpha-Pregnan-20alpha-ol-3-one	Steroid hormone biosynthesis	247.24195	C18041	M-C3H4O2+H[1+]	1.2646677001271e-4
D-4'-Phosphopantothenate	Pantothenate and CoA biosynthesis	302.08017	C03492	M(S34)+H[1+]	9.35332300286973e-5
D-4'-Phosphopantothenate	Pantothenate and CoA biosynthesis	302.08017	C03492	M(Cl37)+H[1+]	0.00130646677001778
N-(L-Arginino)succinate	Arginine biosynthesis; Alanine, aspartate and glutamate metabolism	263.13422	C03406	M-CO+H[1+]	6.5646676995356e-4
Phylloquinone	Ubiquinone and other terpenoid-quinone biosynthesis	473.33969	C02059	M+Na[1+]	6.1353322996637e-4
Porphobilinogen	Porphyrin metabolism	295.09087	C00931	M+HCOONa[1+]	7.9353322996667e-4
2-Hydroxyfelbamate	Drug metabolism - cytochrome P450	339.05931	C16582	M+HCOOK[1+]	4.3353322996608e-4
p-Hydroxyfelbamate	Drug metabolism - cytochrome P450	339.05931	C16584	M+HCOOK[1+]	4.3353322996608e-4
(R)-5-Phosphomevalonate	Terpenoid backbone biosynthesis	231.04324	C01107	M(S34)+H[1+]	2.6353322999739e-4
(R)-5-Phosphomevalonate	Terpenoid backbone biosynthesis	231.04324	C01107	M(Cl37)+H[1+]	0.00113646676999224
D-Ribose 5-phosphate	Pentose phosphate pathway; Purine metabolism	231.02629	C00117	M+H[1+]	1.8646677003175e-4
D-Ribulose 5-phosphate	Pentose phosphate pathway; Pentose and glucuronate interconversions	231.02629	C00199	M+H[1+]	1.8646677003175e-4
D-Xylulose 5-phosphate	Pentose phosphate pathway; Pentose and glucuronate interconversions	231.02629	C00231	M+H[1+]	1.8646677003175e-4
alpha-D-Ribose 1-phosphate	Pentose phosphate pathway; Purine metabolism	231.02629	C00620	M+H[1+]	1.8646677003175e-4
6-Phospho-D-gluconate	Pentose phosphate pathway	231.02629	C00345	M-HCOOH+H[1+]	1.8646677003175e-4
D-Glucono-1,5-lactone 6-phosphate	Pentose phosphate pathway	231.02629	C01236	M-CO+H[1+]	8.64667700000155e-5
Cytidine	Pyrimidine metabolism	226.08186	C00475	M-H2O+H[1+]	3.1646676998775e-4
2-Methyl-1-hydroxypropyl-ThPP	Valine, leucine and isoleucine degradation	497.10075	C15976	M[1+]	0.00175000000001546
D-Glucose	Galactose metabolism; Starch and sucrose metabolism; Neomycin, kanamycin and gentamicin biosynthesis	203.05219	C00031	M+Na[1+]	4.8646677001329e-4
beta-D-Glucose	Glycolysis or Gluconeogenesis	203.05219	C00221	M+Na[1+]	4.8646677001329e-4
alpha-D-Glucose	Glycolysis or Gluconeogenesis; Fructose and mannose metabolism; Galactose metabolism; Amino sugar and nucleotide sugar metabolism	203.05219	C00267	M+Na[1+]	4.8646677001329e-4
Deoxyribose	Pentose phosphate pathway	203.05219	C01801	M+HCOONa[1+]	3.8646677000997e-4
D-Fructose	Fructose and mannose metabolism; Galactose metabolism; Starch and sucrose metabolism; Amino sugar and nucleotide sugar metabolism	203.05219	C00095	M+Na[1+]	4.8646677001329e-4
D-Mannose	Fructose and mannose metabolism; Galactose metabolism; Amino sugar and nucleotide sugar metabolism	203.05219	C00159	M+Na[1+]	4.8646677001329e-4
L-Fuconate	Fructose and mannose metabolism	203.05219	C01720	M+Na[1+]	4.8646677001329e-4
D-Galactose	Galactose metabolism	203.05219	C00124	M+Na[1+]	4.8646677001329e-4
myo-Inositol	Galactose metabolism; Ascorbate and aldarate metabolism; Inositol phosphate metabolism	203.05219	C00137	M+Na[1+]	4.8646677001329e-4
alpha-D-Galactose	Galactose metabolism; Amino sugar and nucleotide sugar metabolism	203.05219	C00984	M+Na[1+]	4.8646677001329e-4
Stearidonic acid	alpha-Linolenic acid metabolism	361.17635	C16300	M+HCOOK[1+]	0.00112646677001749
D-Glucosamine	Amino sugar and nucleotide sugar metabolism	202.06818	C00329	M+Na[1+]	4.9646676998804e-4
UMP	Pyrimidine metabolism	347.025093	C00105	M+Na[1+]	8.34667700360114e-5
dZMP	Purine metabolism	348.0914	C22441	M(C13)+H[1+]	0.00162353323003117
N-Glycoloyl-neuraminate	Amino sugar and nucleotide sugar metabolism	348.0914	C03410	M+Na[1+]	0.00122353323001789
2-Phenyl-1,3-propanediol monocarbamate	Drug metabolism - cytochrome P450	197.10062	C16586	M(C13)+H[1+]	4.4353322999768e-4
L-Arginine	Arginine biosynthesis; Arginine and proline metabolism	197.10062	C00062	M+Na[1+]	3.5646677002887e-4
D-Arginine	D-Amino acid metabolism	197.10062	C00792	M+Na[1+]	3.5646677002887e-4
4-(2-Amino-3-hydroxyphenyl)-2,4-dioxobutanoate	Tryptophan metabolism	226.05143	C05645	M(S34)+H[1+]	2.5353322999421e-4
L-Fucose 1-phosphate	Fructose and mannose metabolism; Amino sugar and nucleotide sugar metabolism	247.03825	C02985	M(S34)+H[1+]	3.7353323000388e-4
L-Fucose 1-phosphate	Fructose and mannose metabolism; Amino sugar and nucleotide sugar metabolism	247.03825	C02985	M(Cl37)+H[1+]	0.00102646676998575
Glutathione	Glutathione metabolism	291.06465	C00051	M-NH3+H[1+]	7.35332299655056e-5
NA	NA	333.18395	C05819	M+Na[1+]	0.00139345722993767
S-(Formylmethyl)glutathione	Metabolism of xenobiotics by cytochrome P450	304.09641	C14871	M-HCOOH+H[1+]	1.3353322998455e-4
(R)-4'-Phosphopantothenoyl-L-cysteine	Pantothenate and CoA biosynthesis	405.08777	C04352	M(S34)+H[1+]	0.00150646677002442
Adenosine	Purine metabolism; One carbon pool by folate	290.08687	C00212	M+Na[1+]	7.9353322996667e-4
Deoxyguanosine	Purine metabolism	290.08687	C00330	M+Na[1+]	7.9353322996667e-4
N-Glycoloyl-neuraminate	Amino sugar and nucleotide sugar metabolism	290.08687	C03410	M-H4O2+H[1+]	1.0646677003478e-4
L-Fucose 1-phosphate	Fructose and mannose metabolism; Amino sugar and nucleotide sugar metabolism	247.03812	C02985	M(S34)+H[1+]	2.4353322999104e-4
L-Fucose 1-phosphate	Fructose and mannose metabolism; Amino sugar and nucleotide sugar metabolism	247.03812	C02985	M(Cl37)+H[1+]	0.00115646676999859
Phosphoenolpyruvate	Glycolysis or Gluconeogenesis; Citrate cycle (TCA cycle); Pyruvate metabolism	124.999813	C00074	M-CO2+H[1+]	6.34667700012415e-5
Glycerone phosphate	Glycolysis or Gluconeogenesis; Fructose and mannose metabolism; Glycerolipid metabolism; Inositol phosphate metabolism; Glycerophospholipid metabolism	124.999813	C00111	M-HCOOH+H[1+]	6.34667699728197e-5
D-Glyceraldehyde 3-phosphate	Glycolysis or Gluconeogenesis; Pentose phosphate pathway; Fructose and mannose metabolism; Inositol phosphate metabolism	124.999813	C00118	M-HCOOH+H[1+]	6.34667699728197e-5
Ethanolamine phosphate	Glycosylphosphatidylinositol (GPI)-anchor biosynthesis; Glycerophospholipid metabolism; Sphingolipid metabolism	124.999813	C00346	M-NH3+H[1+]	6.34667700012415e-5
Biliverdin	Porphyrin metabolism	555.26057	C00500	M-CO+H[1+]	4.9353323004197e-4
5alpha-Pregnane-3alpha,20alpha-diol	Steroid hormone biosynthesis	339.28903	C18042	M+H2O+H[1+]	3.4646676999727e-4
(1aalpha,2beta,3alpha,11calpha)-1a,2,3,11c-Tetrahydro-6,11-dimethylbenzo[6,7]phenanthro[3,4-b]oxirene-2,3-diol	Metabolism of xenobiotics by cytochrome P450	325.14349	C19559	M+H2O+H[1+]	1.35332299464608e-5
3alpha,7alpha,12alpha-Trihydroxy-5beta-cholestan-26-al	Primary bile acid biosynthesis	503.33356	C01301	M+HCOONa[1+]	7.1646677002945e-4
3alpha,7alpha-Dihydroxy-5beta-cholestanate	Primary bile acid biosynthesis	503.33356	C04554	M+HCOONa[1+]	7.1646677002945e-4
2-Aminomuconate	Tryptophan metabolism	160.042592	C02220	M(Cl37)+H[1+]	6.1553323001817e-4
Pantetheine 4'-phosphate	Pantothenate and CoA biosynthesis	417.06044	C01134	M+NaCl[1+]	0.00183646676998706
2-Aminomuconate	Tryptophan metabolism	160.04262	C02220	M(Cl37)+H[1+]	6.4353323000432e-4
Hydroxytamoxifen	Drug metabolism - cytochrome P450	388.22635	C05011	M+H[1+]	7.264667700042e-4
alpha-Hydroxytamoxifen	Drug metabolism - cytochrome P450	388.22635	C16544	M+H[1+]	7.264667700042e-4
Tamoxifen N-oxide	Drug metabolism - cytochrome P450	388.22635	C16545	M+H[1+]	7.264667700042e-4
[truncated: 1,898 more rows]
