# Supplementary material for: Comparison of popular enrichment methods for untargeted in vitro metabolomics
Source: Metabolomics. 2025 Jul 27;21(4):103. doi: 10.1007/s11306-025-02309-0 (PMC12301278; doi:10.1007/s11306-025-02309-0)
Supplement: Supplementary file 2 — (ZIP 72 KB) [file 11306_2025_2309_MOESM2_ESM.zip › ora_coverage.csv]

metabolite	pathways
Propionylcarnitine	NA
Threonylisoleucine	NA
Flunisolide	NA
Myristoylcarnitine	NA
N1-Acetylspermine	NA
Glycerophosphocholine	Glycerophospholipid metabolism; Ether lipid metabolism
N1-Acetylspermidine	NA
L-Arginine	Arginine biosynthesis; Arginine and proline metabolism
L-Carnitine	Lysine degradation
Phosphorylcholine	Glycerophospholipid metabolism
NAD	Nicotinate and nicotinamide metabolism
S-Glutathionyl-cysteine	NA
Citicoline	Glycerophospholipid metabolism
Ala-Gly-Glu	NA
Hypoxanthine	Purine metabolism
Uridine diphosphate-N-acetylglucosamine	NA
Oxidized glutathione	Glutathione metabolism
Uridine 5'-monophosphate	Pyrimidine metabolism
Uridine 5'-diphosphate	Pyrimidine metabolism
Adenosine monophosphate	Purine metabolism
Glutathione	Glutathione metabolism
Guanosine monophosphate	Purine metabolism
L-Tyrosine	Ubiquinone and other terpenoid-quinone biosynthesis; Tyrosine metabolism; Phenylalanine metabolism; Phenylalanine, tyrosine and tryptophan biosynthesis
Glu-Cys-Ala	NA
1-Methyladenosine	NA
Phenylalanylserine	NA
Phenylalanylaspartic acid	NA
Indoline	NA
Phenylalanylglutamic acid	NA
Glutamyltyrosine	NA
Pantothenic acid	Pantothenate and CoA biosynthesis
gamma-Glutamylleucine	NA
1,5-Naphthalenediamine	NA
Indole	NA
6-Methylquinoline	NA
Alanylphenylalanine	NA
Leucyl-Tyrosine	NA
Ser-Thr-Phe	NA
5-Hydroxyindoleacetic acid	Tryptophan metabolism
FAD	Riboflavin metabolism
2-Methylbutyroylcarnitine	NA
Biotin sulfone	NA
4-Acetamidobenzaldehyde	NA
Hippuric acid	NA
Hexanoylcarnitine	NA
Penicillin G	NA
Gentianine	NA
Linoleamide	NA
Sphingosine	Sphingolipid metabolism
Sphinganine	Sphingolipid metabolism
LysoPE(16:1(9Z)/0:0)	NA
LysoPC(14:0/0:0)	NA
CE(22:5(7Z,10Z,13Z,16Z,19Z))	NA
LysoPC(18:2/0:0)	NA
Palmitoylcarnitine	Fatty acid degradation
LysoPE(16:0/0:0)	NA
Oleoylcarnitine	NA
LysoPC(16:0/0:0)	NA
LysoPE(18:1(9Z)/0:0)	NA
LysoPC(18:3(9Z,12Z,15Z)/0:0)	NA
Antimycin A	NA
1-Heptadecanoylglycerophosphoethanolamine	NA
LysoPC(18:1/0:0)	Glycerophospholipid metabolism
LysoPE(18:0/0:0)	NA
Ethylene brassylate	NA
PC(16:0/5:0(CHO))	NA
Avocadene 2-acetate	NA
3-Ketosphingosine	NA
6,10,14-Trimethyl-5,9,13-pentadecatrien-2-one	NA
MG(0:0/16:0/0:0)	NA
MG(0:0/18:1(9Z)/0:0)	NA
Cer(d18:1/14:0)	NA
D-Ribulose 5-phosphate	Pentose phosphate pathway; Pentose and glucuronate interconversions
gamma-Glutamylglutamic acid	NA
4-Hydroxybenzenesulfonic acid	NA
N-Acetyl-L-tyrosine	NA
Flavin mononucleotide	Riboflavin metabolism
Tryptophyl-Glutamate	NA
4-Hydroxynonenal glutathione	NA
N-Acetyl-DL-phenylalanine	NA
LysoPE(14:0/0:0)	NA
8Z,1Z1,14Z-Eicosatrien-5-ynoic acid	NA
Glycerol 3-phosphate	Glycerolipid metabolism; Glycerophospholipid metabolism
2'-Deoxyguanosine 5'-monophosphate	Purine metabolism
D-myo-Inositol 4-phosphate	Inositol phosphate metabolism
Sedoheptulose 7-phosphate	Pentose phosphate pathway
Glutaminylglutamic acid	NA
Uridine diphosphategalactose	Galactose metabolism; Amino sugar and nucleotide sugar metabolism
Cytidine monophosphate	Pyrimidine metabolism
Uridine diphosphate glucuronic acid	Pentose and glucuronate interconversions; Ascorbate and aldarate metabolism; Amino sugar and nucleotide sugar metabolism
GDP-L-fucose	Fructose and mannose metabolism; Amino sugar and nucleotide sugar metabolism
ADP	Purine metabolism
5-Thymidylic acid	Pyrimidine metabolism
Uridine	Pyrimidine metabolism
Xanthine	Purine metabolism
Inosine	Purine metabolism
Adenylsuccinic acid	Purine metabolism; Alanine, aspartate and glutamate metabolism
Guanosine	Purine metabolism
NADPH	Glutathione metabolism
Glutamylvaline	NA
Glutamylmethionine	NA
L-Tryptophan	Tryptophan metabolism
Hydroxyphenyllactic acid	NA
N-Acetylarylamine	NA
Isoleucyl-Isoleucine	NA
4-Acetamidobenzoic acid	NA
Biotin	Biotin metabolism
Glutamylphenylalanine	NA
Phe-Leu	NA
Azelaic acid	NA
Undecanedioic acid	NA
LysoPS(18:1(9Z)/0:0)	NA
2-Hydroxyhexadecanoic acid	NA
alpha-Methyl-4-carboxyphenylglycine	NA
Quinolin-8-ol	NA
PC(16:0/5:0(COOH))	NA
Thiamine	Thiamine metabolism
N-a-Acetyl-L-arginine	NA
Ala-Val-Val	NA
Methacholine	NA
Glu-Pro-Arg	NA
Arg-Gly-Glu	NA
Thr-Thr-Arg	NA
Deoxyadenosine monophosphate	Purine metabolism
Lysylserine	NA
Glutaminyllysine	NA
Bis(2-ethylhexyl)phthalate	NA
Methyl geranate	NA
Monoelaidin	NA
2-Linoleoyl Glycerol	NA
MG(16:0/0:0/0:0)	NA
avocadene acetate	NA
PE(16:0/18:2(9Z,12Z))	NA
PC(36:2)	NA
PC(18:2(9Z,12Z)/18:2(9Z,12Z))	NA
PC(16:1(9Z)/16:1(9Z))	NA
(S)-4-Hydroxymandelonitrile	NA
PE(18:1(9Z)/18:1(9Z))	NA
Adenine	Purine metabolism
5'-Methylthioadenosine	Cysteine and methionine metabolism
Linoleyl carnitine	NA
SM(d18:1/16:0)	NA
LysoPG(18:1(9Z)/0:0)	NA
LysoPC(P-16:0/0:0)	NA
LysoPC(17:0/0:0)	NA
LysoPE(18:2(9Z,12Z)/0:0)	NA
Guanine	Purine metabolism
PC(16:0/9:0(COOH))	NA
Cytosine	NA
Butyrylcarnitine	NA
Methylnoradrenaline	NA
L-Acetylcarnitine	NA
Oleamide	NA
Valylarginine	NA
Arg-Glu-Ala	NA
Threonylarginine	NA
Arginylalanine	NA
Prolyl-Aspartate	NA
Thr-Glu-Gly	NA
Lysylalanine	NA
Glycyl-Arginine	NA
Uridine diphosphate glucose	Pentose and glucuronate interconversions; Galactose metabolism; Ascorbate and aldarate metabolism; Starch and sucrose metabolism; Amino sugar and nucleotide sugar metabolism
L-Cystine	Cysteine and methionine metabolism
Edetic Acid	NA
Phosphocreatine	Arginine and proline metabolism
CDP-ethanolamine	Glycerophospholipid metabolism
S-Adenosylmethionine	Cysteine and methionine metabolism; Arginine and proline metabolism
Adenylosuccinic acid	NA
Lysylisoleucine	NA
4-Nonylphenol	NA
Adenosine 2'-phosphate	NA
Glutamylglutamine	NA
Glucose 1-phosphate	NA
Pinolenic acid	NA
Erucamide	NA
Sebacic acid	NA
Citric acid	Citrate cycle (TCA cycle); Alanine, aspartate and glutamate metabolism; Glyoxylate and dicarboxylate metabolism
12,13-EpOME	Linoleic acid metabolism
PC(38:6)	NA
indole-3-acetyl-methionine	NA
Dodecanoylcarnitine	NA
Diethylcarbamazine	NA
N-Acetylglucosamine 6-phosphate	NA
Cys-Gly-Glu	NA
Mevastatin	NA
11b-Hydroxyandrost-4-ene-3,17-dione	Steroid hormone biosynthesis
Lovastatin	NA
16alpha,17alpha-Epoxypregnenolone acetate	NA
[8]-Gingerdiol	NA
Estrone	Steroid hormone biosynthesis
1,4-Dimethyl-7-ethylazulene	NA
7-Keto-dehydroepiandrosterone	NA
Himbacine	NA
Hexaethylene glycol	NA
Gln-Lys-Leu	NA
Aldosterone	Steroid hormone biosynthesis
Met-His-Lys	NA
Fucose 1-phosphate	Fructose and mannose metabolism; Amino sugar and nucleotide sugar metabolism
Seryltryptophan	NA
E64	NA
9-OxoODE	NA
Leupeptin	NA
Carbonyl cyanide p-trifluoromethoxyphenylhydrazone	NA
dUMP	Pyrimidine metabolism
5-Fluorouridine	Drug metabolism - other enzymes
Gluconic acid	Pentose phosphate pathway
1,4-Dihydroxynaphthalene	NA
Inosinic acid	Purine metabolism
Fosfosal	NA
Diphenylcyclopropenone	NA
9-Hydroxyphenanthrene	NA
Anthraquinone	NA
Xanthone	NA
Acenaphthylene	NA
Tryptophyl-Cysteine	NA
trans-Cinnamic acid	NA
3-Hydroxyflavone	NA
N1,N12-Diacetylspermine	NA
19-Oxoandrost-4-ene-3,17-dione	Steroid hormone biosynthesis
Cadalene	NA
Simvastatin	NA
Formestane	NA
15-deoxy-delta-12,14-PGA2	NA
Glycohyodeoxycholic acid	NA
Trifluridine	NA
